# Supplementary material for: Knowledge-guided gene prioritization reveals new insights into the mechanisms of chemoresistance
Source: Genome Biol. 2017 Aug 11;18:153. doi: 10.1186/s13059-017-1282-3 (PMC5554409; doi:10.1186/s13059-017-1282-3)
Supplement: Supplementary file 2 — The performance comparison of drug sensitivity prediction based on ProGENI versus several baseline methods using the LCL dataset. (XLSX 57 kb) [file 13059_2017_1282_MOESM2_ESM.xlsx]

## Sheet: ProGENI-SVR_v_EN_LCL
Drug	p-value	FDR	PIF	baseline_mean	ProGENI_mean
doxorubicin	5.85641e-42	1.40554e-40	96.4	0.469587	0.659782
gemcitabine	1.4055e-38	1.6866e-37	91.2	0.596533	0.739347
epirubicin	8.14502e-25	6.51602e-24	78.8	0.536021	0.645559
everolimus	3.08393e-17	1.48029e-16	76	0.544686	0.594757
oxaliplatin	1.16797e-17	7.00785e-17	74.4	0.622984	0.676554
MTX	2.391e-12	9.56401e-12	71.6	0.539061	0.582606
arac	2.27585e-11	6.06892e-11	69.6	0.617935	0.6585
docetaxel	2.82788e-10	6.78691e-10	68.4	0.573271	0.608708
TCN	3.8826e-12	1.33118e-11	68	0.509009	0.581085
metformin	1.79631e-09	3.91921e-09	66.8	0.54605	0.583003
6TG	1.30223e-11	3.90668e-11	66.4	0.671231	0.717011
6MP	1.08796e-08	2.17592e-08	64.4	0.587523	0.627064
MPA	8.08722e-08	1.49303e-07	63.2	0.709821	0.732339
paclitaxel	3.14215e-05	4.18953e-05	62.8	0.539069	0.559182
carboplatin	6.62688e-07	1.0603e-06	61.2	0.583505	0.614867
NAPQI	1.15142e-05	1.62554e-05	61.2	0.570827	0.597032
rapamycin	1.63444e-07	2.8019e-07	61.2	0.593062	0.620138
radiation	5.08294e-06	7.6244e-06	60.8	0.556734	0.582734
fludarabine	0.000631722	0.000797965	60	0.517414	0.538893
cladribine	0.00956802	0.0109349	56.4	0.607411	0.621527
arsenic	0.211983	0.211983	53.2	0.524245	0.530549
TMZ	0.118954	0.124126	45.6	0.489001	0.482431
hypoxia	0.0598918	0.0653366	44.4	0.599707	0.588395
cddp	0.0014774	0.00177288	39.6	0.618455	0.601654

## Sheet: ProGENI-SVR_v_BayesM-MKL_LCL
Drug	p-value	FDR	PIF	baseline_mean	ProGENI_mean
MPA	1.16314e-42	2.79154e-41	98.4	0.566324	0.732339
arac	3.63993e-41	2.70069e-40	96	0.501832	0.6585
cladribine	4.50116e-41	2.70069e-40	96	0.489116	0.621527
rapamycin	2.30123e-40	1.10459e-39	96	0.478026	0.620138
gemcitabine	4.44839e-41	2.70069e-40	94.8	0.601171	0.739347
metformin	1.51291e-39	6.05162e-39	92.8	0.448324	0.583003
doxorubicin	6.7448e-37	2.3125e-36	91.2	0.53832	0.659782
6TG	8.52386e-37	2.55716e-36	88.4	0.583441	0.717011
6MP	5.77207e-32	1.3853e-31	85.2	0.518041	0.627064
hypoxia	9.92325e-33	2.6462e-32	85.2	0.50107	0.588395
oxaliplatin	2.85813e-29	6.23591e-29	83.6	0.582458	0.676554
TCN	2.45982e-22	4.5412e-22	77.2	0.45714	0.581085
epirubicin	2.29739e-23	4.59477e-23	75.6	0.558778	0.645559
docetaxel	7.80926e-18	1.33873e-17	74.4	0.554779	0.608708
arsenic	9.27546e-12	1.39132e-11	72	0.495102	0.530549
cddp	2.34336e-16	3.74938e-16	72	0.549405	0.601654
radiation	7.27003e-09	9.69338e-09	63.6	0.542059	0.582734
carboplatin	9.76495e-09	1.23347e-08	62.4	0.573294	0.614867
fludarabine	2.70489e-05	3.10324e-05	60.8	0.513625	0.538893
NAPQI	0.00017222	0.000187877	60.4	0.569239	0.597032
MTX	0.000447716	0.000467182	57.6	0.554124	0.582606
everolimus	0.697738	0.697738	48.4	0.594009	0.594757
paclitaxel	2.71534e-05	3.10324e-05	38	0.58283	0.559182
TMZ	3.19415e-11	4.50939e-11	31.2	0.524254	0.482431

## Sheet: ProGENI-BayesM-MKL_v_BayesM-MKL
Drug	p-value	FDR	PIF	baseline_mean	ProGENI_mean
MPA	1.1355e-42	2.7252e-41	98.8	0.566324	0.716728
rapamycin	1.33215e-39	1.59858e-38	92.4	0.478026	0.612877
arac	1.84869e-30	1.10921e-29	87.6	0.501832	0.609776
6MP	3.81726e-30	1.83228e-29	87.2	0.518041	0.587391
hypoxia	1.64073e-29	5.62537e-29	84.4	0.50107	0.584929
doxorubicin	2.51493e-32	2.01195e-31	84	0.53832	0.626549
gemcitabine	1.00758e-29	4.03031e-29	82.4	0.601171	0.689103
docetaxel	2.68994e-18	6.45585e-18	78.4	0.554779	0.587049
metformin	1.03107e-20	2.74951e-20	75.2	0.448324	0.532472
6TG	6.81707e-16	1.48736e-15	72.8	0.583441	0.641519
epirubicin	1.29953e-13	2.39913e-13	71.2	0.558778	0.613362
TCN	1.28387e-09	2.20092e-09	66	0.45714	0.498682
cddp	4.87555e-06	7.31333e-06	64.4	0.549405	0.574889
carboplatin	5.76055e-07	9.21688e-07	63.2	0.573294	0.588513
oxaliplatin	3.90366e-05	5.20488e-05	63.2	0.582458	0.597915
MTX	2.41794e-05	3.41356e-05	60	0.554124	0.585842
paclitaxel	0.0447064	0.051093	58.4	0.58283	0.592935
cladribine	0.000154507	0.000185409	57.2	0.489116	0.509026
arsenic	0.193411	0.210994	52	0.495102	0.482966
NAPQI	0.46699	0.487294	49.6	0.569239	0.568237
TMZ	0.883645	0.883645	47.6	0.524254	0.527534
radiation	0.000117223	0.000148071	39.2	0.542059	0.519649
fludarabine	1.58961e-15	3.17923e-15	30.8	0.513625	0.460975
everolimus	2.68429e-21	8.05288e-21	21.2	0.594009	0.551412
