# Supplementary material for: Knowledge-guided gene prioritization reveals new insights into the mechanisms of chemoresistance
Source: Genome Biol. 2017 Aug 11;18:153. doi: 10.1186/s13059-017-1282-3 (PMC5554409; doi:10.1186/s13059-017-1282-3)
Supplement: Supplementary file 3 — The performance comparison of drug sensitivity prediction based on ProGENI versus several baseline methods using the GDSC dataset. (XLSX 92 kb) [file 13059_2017_1282_MOESM3_ESM.xlsx]

## Sheet: ProGENI-SVR_v_PCC-SVR_GDSC
Drug	p-value	FDR	PIF	baseline_mean	ProGENI_mean
KU-55933	1.07e-31	1.49e-29	85.2	0.612349	0.6393
Methotrexate	6.72e-26	3.11e-24	80.4	0.743598	0.754453
NVP-BEZ235	3.98e-28	2.76e-26	79.6	0.628528	0.649845
FH535	2.99e-23	5.94e-22	79.2	0.61802	0.638128
A-443654	2.55e-22	3.93e-21	78.8	0.542699	0.576147
PHA-665752	8.55e-24	1.98e-22	78.4	0.523687	0.562696
Midostaurin	2.17e-25	6.86e-24	78	0.652946	0.671522
CMK	2.47e-25	6.86e-24	77.6	0.547912	0.590293
BI-2536	2.23e-20	2.21e-19	76.8	0.541692	0.571331
NU-7441	8.6e-21	9.96e-20	76	0.564413	0.586448
Bryostatin 1	1.53e-20	1.64e-19	74.8	0.607573	0.620909
WZ-1-84	6.32e-19	5.16e-18	74	0.634481	0.66078
MK-2206	7.99e-18	5.55e-17	73.6	0.596328	0.613959
Erlotinib	3.64e-20	3.37e-19	73.2	0.647733	0.671105
Z-LLNle-CHO	4.58e-15	2.36e-14	73.2	0.606873	0.625992
JNJ-26854165	3.52e-16	2.13e-15	72	0.616561	0.632081
Imatinib	3.41e-14	1.53e-13	71.6	0.54206	0.570772
PAC-1	3.04e-14	1.41e-13	71.2	0.660074	0.674009
PLX4720	6.97e-16	4.03e-15	70.8	0.647753	0.660951
BX-795	8.51e-14	3.7e-13	70.4	0.681901	0.692897
Roscovitine	1.56e-14	7.76e-14	70	0.472299	0.498777
CCT018159	7.27e-12	2.66e-11	69.6	0.584737	0.600091
AG-014699	7.63e-12	2.72e-11	69.2	0.657211	0.667861
AS601245	4.9e-13	2e-12	68.8	0.580007	0.598342
JW-7-52-1	1.33e-13	5.62e-13	68.8	0.587941	0.610774
Salubrinal	2.27e-12	9.03e-12	68.8	0.582337	0.601453
ABT-888	2.44e-11	8.49e-11	67.2	0.516542	0.534671
Lenalidomide	7.06e-10	2.05e-09	66.8	0.534031	0.54705
Parthenolide	2.38e-06	4.54e-06	66.4	0.531231	0.546363
SB 216763	4.05e-12	1.57e-11	66.4	0.587117	0.603721
CEP-701	1.58e-09	4.39e-09	66	0.693311	0.702259
Tipifarnib	1.41e-08	3.4e-08	65.6	0.60233	0.61513
WH-4-023	8.95e-10	2.54e-09	65.6	0.661153	0.673275
Vorinostat	1.1e-06	2.18e-06	65.2	0.743613	0.749726
681640	4.35e-09	1.16e-08	64.8	0.587923	0.601169
AUY922	8.49e-08	1.84e-07	64.8	0.624993	0.634039
AZD-0530	2.34e-09	6.37e-09	64.8	0.695804	0.708391
NVP-TAE684	5.2e-09	1.37e-08	64.8	0.626503	0.645002
RO-3306	4.86e-11	1.57e-10	64.4	0.597407	0.612229
CGP-082996	1.5e-05	2.64e-05	63.6	0.624599	0.63605
OSI-906	1e-06	2.02e-06	63.6	0.61891	0.628516
GDC0941	3.28e-08	7.59e-08	63.2	0.592471	0.605619
Doxorubicin	1.49e-06	2.91e-06	62.8	0.615417	0.625113
GNF-2	9.87e-09	2.49e-08	62.8	0.610813	0.628013
AZD-2281	8.37e-07	1.74e-06	62.4	0.654108	0.66065
GSK-1904529A	2.76e-06	5.18e-06	62.4	0.593146	0.602703
GW 441756	2e-06	3.86e-06	62.4	0.546106	0.557493
Pazopanib	1e-08	2.49e-08	62.4	0.601855	0.614228
Bleomycin	3.47e-06	6.43e-06	61.6	0.626124	0.634174
Gemcitabine	1.26e-05	2.24e-05	60.8	0.631664	0.6383
PF-562271	6.83e-05	0.000117247	59.6	0.594079	0.603634
Sunitinib	0.00302662	0.00447554	59.2	0.649674	0.656334
17-AAG	0.00643514	0.00922149	58.8	0.773103	0.776211
Nilotinib	0.000903781	0.00136549	58.4	0.596429	0.602282
FTI-277	0.000338858	0.000560729	58	0.653745	0.660117
CHIR-99021	0.0004765	0.000761304	57.6	0.619232	0.624993
JNK-9L	0.00354446	0.00518611	57.6	0.575247	0.582118
AZD6482	0.000804587	0.00127088	57.2	0.620056	0.625469
Axitinib	0.0160972	0.0217234	56.4	0.637814	0.642172
Vinblastine	0.00713091	0.0100121	56.4	0.705756	0.70952
AZ628	0.301923	0.335738	56	0.688759	0.689907
Dasatinib	0.000372042	0.000608398	56	0.758208	0.763097
KIN001-135	0.0093041	0.0129327	55.6	0.60516	0.613479
LAQ824	0.000832968	0.00130093	55.6	0.609451	0.616267
Mitomycin C	0.0365808	0.0466489	55.6	0.662141	0.665398
Temsirolimus	0.132997	0.163598	55.2	0.676779	0.678388
AP-24534	0.362825	0.394005	54.8	0.616502	0.618008
MS-275	0.0319862	0.0416431	54.8	0.565928	0.57275
Paclitaxel	0.104597	0.129813	54	0.621496	0.625525
AZD8055	0.159642	0.194651	52.8	0.649631	0.652525
BMS-708163	0.278036	0.315517	52.8	0.617531	0.619735
DMOG	0.352324	0.385614	52.8	0.678734	0.680095
Embelin	0.250752	0.290454	52.8	0.579944	0.5823
Cisplatin	0.5992	0.62071	52.4	0.66479	0.665724
Rapamycin	0.0704403	0.0890109	52.4	0.598323	0.60294
AICAR	0.287036	0.321758	51.6	0.735014	0.736719
LFM-A13	0.345133	0.380742	51.6	0.574916	0.577757
VX-680	0.419224	0.448247	51.6	0.590588	0.593149
CGP-60474	0.819951	0.831921	50.8	0.611936	0.611349
Lapatinib	0.165692	0.200271	50.8	0.721218	0.723965
GW843682X	0.847911	0.854055	50	0.586401	0.587502
MG-132	0.37823	0.40755	50	0.65582	0.657504
QS11	0.23147	0.270373	50	0.556652	0.559937
PF-4708671	0.494718	0.520953	49.6	0.535644	0.534346
XMD8-85	0.665696	0.680381	49.2	0.659637	0.658824
Cyclopamine	0.602848	0.62071	48.8	0.586641	0.588025
A-770041	0.254375	0.292216	48.4	0.649073	0.647278
Bexarotene	0.953666	0.953666	48.4	0.591962	0.594146
BMS-536924	0.500812	0.523405	48.4	0.651301	0.649363
Pyrimethamine	0.451091	0.478639	48.4	0.61238	0.610418
TW 37	0.185165	0.219982	48.4	0.64573	0.643964
Vinorelbine	0.012382	0.0170405	47.2	0.621307	0.616809
ABT-263	0.279199	0.315517	45.6	0.716113	0.714925
Obatoclax Mesylate	0.0727788	0.0911374	45.2	0.674562	0.672257
BAY 61-3606	0.182857	0.219113	44.8	0.65657	0.654832
BMS-509744	0.0194039	0.0259341	44.4	0.509231	0.502021
AKT inhibitor VIII	0.0352682	0.0453915	44	0.633651	0.629975
CI-1040	0.0287136	0.0380113	43.2	0.751354	0.749476
BMS-754807	0.19014	0.223978	42.8	0.657301	0.65582
OSU-03012	0.000843516	0.00130276	42.8	0.643816	0.638394
AZD6244	0.00671284	0.00952128	42.4	0.674926	0.672149
SL 0101-1	0.0320562	0.0416431	42.4	0.540027	0.535029
ZM-447439	0.015196	0.0207083	42.4	0.613217	0.609931
Docetaxel	0.00102052	0.00152529	41.6	0.755632	0.753034
S-Trityl-L-cysteine	0.0039514	0.00572129	40.8	0.562625	0.553633
Shikonin	5.72e-05	9.94e-05	40	0.603875	0.59456
NSC-87877	0.000124986	0.000211866	39.2	0.56632	0.557042
Sorafenib	0.00043897	0.000709497	39.2	0.498458	0.487197
AMG-706	0.000889744	0.00135906	38.8	0.623124	0.618812
Etoposide	0.000277791	0.000465216	38.8	0.654776	0.649407
IPA-3	5.26e-07	1.12e-06	38	0.656961	0.651836
VX-702	9.36e-07	1.91e-06	37.6	0.622349	0.614964
GDC-0449	1.23e-05	2.23e-05	37.2	0.613686	0.607709
BIBW2992	3.73e-06	6.82e-06	36	0.739864	0.735641
EHT 1864	1.92e-10	6.08e-10	35.6	0.606945	0.593372
AZD7762	4.75e-08	1.07e-07	35.2	0.695802	0.686663
Bicalutamide	2.17e-08	5.12e-08	35.2	0.656912	0.650835
Epothilone B	5.61e-08	1.24e-07	35.2	0.641549	0.633798
JNK Inhibitor VIII	6.39e-07	1.35e-06	35.2	0.599101	0.591149
GSK-650394	8.28e-09	2.13e-08	34.4	0.583704	0.570138
TGX221	4.68e-08	1.07e-07	34.4	0.713476	0.703674
CCT007093	6.87e-10	2.03e-09	33.6	0.554684	0.537546
GSK269962A	1.42e-08	3.4e-08	33.2	0.623703	0.606862
PD-0332991	6.12e-10	1.85e-09	33.2	0.698617	0.689503
Thapsigargin	2.72e-10	8.4e-10	33.2	0.618628	0.60635
Elesclomol	2.5e-11	8.49e-11	32.4	0.691708	0.683603
PF-02341066	4.53e-12	1.7e-11	32.4	0.632425	0.612224
ATRA	3.19e-11	1.06e-10	31.6	0.636049	0.621362
Camptothecin	3.09e-16	1.95e-15	29.2	0.725062	0.714028
Nutlin-3a	3.04e-14	1.41e-13	28.4	0.765566	0.754903
Bosutinib	3.35e-15	1.86e-14	27.2	0.673479	0.66422
RDEA119	4.68e-18	3.42e-17	26.8	0.822473	0.813337
BIRB 0796	3.67e-15	1.96e-14	26.4	0.577724	0.559923
PD-173074	4.25e-17	2.81e-16	26.4	0.63876	0.626112
Gefitinib	5.46e-20	4.74e-19	24.8	0.678561	0.666436
Cytarabine	8.18e-19	6.32e-18	24.4	0.697853	0.683089
PD-0325901	1.72e-21	2.17e-20	22	0.78334	0.772771
Bortezomib	5.91e-23	1.03e-21	20.8	0.678441	0.660813
SB590885	6.08e-22	8.46e-21	20.8	0.63622	0.617571

## Sheet: ProGENI-SVR_v_EN-SVR_GDSC
Drug	p-value	FDR	PIF	baseline_mean	ProGENI_mean
BAY 61-3606	2.33e-30	3.24e-29	88	0.608038	0.654832
AICAR	3.5e-33	1.24e-31	87.2	0.690168	0.736719
Bexarotene	1.02e-34	7.09e-33	87.2	0.532609	0.594146
Midostaurin	3.58e-33	1.24e-31	87.2	0.620756	0.671522
BMS-708163	2.12e-36	2.95e-34	86.8	0.561921	0.619735
FH535	1.04e-30	1.8e-29	85.6	0.582299	0.638128
GNF-2	1.46e-32	4.06e-31	85.6	0.55306	0.628013
KIN001-135	1.11e-31	2.2e-30	84.8	0.543096	0.613479
CHIR-99021	1.11e-31	2.2e-30	84.4	0.574734	0.624993
FTI-277	1.2e-30	1.85e-29	84	0.612223	0.660117
DMOG	1.26e-26	1.17e-25	82.8	0.63616	0.680095
VX-702	6.43e-30	7.45e-29	82.8	0.562522	0.614964
BX-795	3.05e-26	2.65e-25	81.6	0.651197	0.692897
Vorinostat	6.43e-30	7.45e-29	81.6	0.710889	0.749726
Bicalutamide	1.39e-29	1.48e-28	81.2	0.600635	0.650835
CEP-701	1.03e-28	1.02e-27	81.2	0.659166	0.702259
GSK-1904529A	6.66e-26	5.44e-25	80.8	0.557468	0.602703
AUY922	2.4e-23	1.76e-22	80	0.595489	0.634039
PF-562271	2.62e-21	1.52e-20	78.8	0.56959	0.603634
Axitinib	4.81e-21	2.57e-20	78.4	0.606279	0.642172
AZD6244	1.51e-22	9.52e-22	78.4	0.636549	0.672149
PD-173074	2.12e-20	1.02e-19	78.4	0.591171	0.626112
AKT inhibitor VIII	2.56e-20	1.19e-19	78	0.595582	0.629975
NVP-BEZ235	7.45e-19	2.8e-18	78	0.616948	0.649845
AS601245	4.69e-21	2.57e-20	76.8	0.560372	0.598342
Bryostatin 1	1.48e-22	9.52e-22	76.8	0.582938	0.620909
Salubrinal	5.87e-21	3.02e-20	76.8	0.55035	0.601453
AG-014699	3.28e-25	2.53e-24	76	0.62758	0.667861
Bosutinib	9.09e-18	3.24e-17	75.6	0.6323	0.66422
SB 216763	1.27e-22	8.81e-22	75.6	0.564726	0.603721
Bleomycin	7.3e-20	3.07e-19	75.2	0.600965	0.634174
CI-1040	7.03e-22	4.25e-21	75.2	0.717383	0.749476
Doxorubicin	1.39e-20	6.88e-20	75.2	0.592421	0.625113
IPA-3	4.9e-17	1.53e-16	75.2	0.621822	0.651836
Cytarabine	3.67e-19	1.42e-18	74.8	0.651573	0.683089
NU-7441	2.54e-16	7.35e-16	74.8	0.557283	0.586448
AMG-706	8.04e-20	3.29e-19	74.4	0.585816	0.618812
681640	2.97e-20	1.33e-19	74	0.565793	0.601169
Cisplatin	4.11e-20	1.79e-19	74	0.631048	0.665724
KU-55933	8.34e-17	2.47e-16	73.6	0.610686	0.6393
Pazopanib	8.22e-17	2.47e-16	73.6	0.583761	0.614228
ZM-447439	1.13e-17	3.94e-17	73.6	0.577607	0.609931
MG-132	1.68e-15	4.68e-15	73.2	0.617435	0.657504
AZD7762	2.77e-18	1.01e-17	72.8	0.655697	0.686663
Obatoclax Mesylate	3.86e-17	1.25e-16	72.8	0.644147	0.672257
RO-3306	1.65e-17	5.61e-17	72.8	0.580817	0.612229
Erlotinib	4.97e-17	1.53e-16	72.4	0.624916	0.671105
Lenalidomide	1.62e-19	6.42e-19	72.4	0.512458	0.54705
LFM-A13	1.12e-13	2.87e-13	71.6	0.551249	0.577757
JW-7-52-1	8.35e-14	2.19e-13	70.4	0.568941	0.610774
PHA-665752	5.76e-13	1.38e-12	70.4	0.525862	0.562696
Vinblastine	2.02e-13	5.01e-13	70.4	0.684643	0.70952
BIRB 0796	3.5e-14	9.54e-14	70	0.531251	0.559923
XMD8-85	1.85e-17	6.13e-17	70	0.610463	0.658824
CCT018159	3.33e-12	7.83e-12	69.6	0.576063	0.600091
CMK	3.6e-14	9.61e-14	69.6	0.555693	0.590293
OSU-03012	5.92e-10	1.11e-09	69.2	0.618161	0.638394
Z-LLNle-CHO	1.49e-13	3.77e-13	68.8	0.588943	0.625992
GDC-0449	2.73e-10	5.28e-10	68.4	0.583225	0.607709
RDEA119	4.67e-12	1.08e-11	68.4	0.79523	0.813337
WZ-1-84	1.59e-15	4.51e-15	68.4	0.620556	0.66078
Gemcitabine	2.49e-11	5.49e-11	67.6	0.614779	0.6383
Parthenolide	5.82e-11	1.23e-10	67.6	0.515078	0.546363
NSC-87877	5.19e-13	1.27e-12	67.2	0.527095	0.557042
Paclitaxel	1.53e-10	3e-10	67.2	0.592435	0.625525
MK-2206	7.1e-11	1.47e-10	66.8	0.590786	0.613959
Roscovitine	1.08e-10	2.2e-10	66.8	0.465666	0.498777
BI-2536	8.06e-10	1.47e-09	66.4	0.538385	0.571331
BIBW2992	1.16e-10	2.34e-10	66.4	0.713204	0.735641
PLX4720	7.18e-10	1.33e-09	66.4	0.638787	0.660951
Gefitinib	1.52e-09	2.71e-09	66	0.643691	0.666436
JNK-9L	1.19e-10	2.36e-10	66	0.56107	0.582118
AZD6482	2.88e-10	5.48e-10	65.6	0.604763	0.625469
EHT 1864	4.04e-08	6.76e-08	65.2	0.575092	0.593372
MS-275	5.57e-09	9.8e-09	65.2	0.547021	0.57275
Vinorelbine	2.56e-11	5.57e-11	65.2	0.594233	0.616809
AZD-0530	1.13e-11	2.53e-11	64.8	0.677503	0.708391
Etoposide	5.4e-08	8.93e-08	64.8	0.630662	0.649407
AZD-2281	4.19e-11	8.96e-11	64.4	0.637191	0.66065
Imatinib	1.77e-06	2.83e-06	64.4	0.545468	0.570772
Nilotinib	1.55e-08	2.69e-08	64.4	0.580632	0.602282
Thapsigargin	1.42e-07	2.29e-07	64	0.590137	0.60635
JNK Inhibitor VIII	1.73e-08	2.97e-08	63.6	0.571464	0.591149
Sunitinib	1.44e-09	2.6e-09	63.6	0.625156	0.656334
BMS-754807	4.5e-06	7.03e-06	63.2	0.642748	0.65582
PAC-1	1.14e-07	1.87e-07	63.2	0.6567	0.674009
Tipifarnib	4.07e-06	6.43e-06	63.2	0.601107	0.61513
TW 37	1.73e-05	2.53e-05	62.8	0.628759	0.643964
SB590885	3.66e-08	6.2e-08	62	0.594922	0.617571
ATRA	5.93e-06	9.15e-06	61.6	0.604238	0.621362
Elesclomol	1.66e-05	2.48e-05	61.6	0.670757	0.683603
PD-0325901	7.43e-05	0.000106527	61.2	0.761802	0.772771
Mitomycin C	8.57e-05	0.000121553	60.8	0.653028	0.665398
Nutlin-3a	1.01e-05	1.55e-05	60.4	0.743948	0.754903
ABT-263	0.00803784	0.010345	60	0.70855	0.714925
Temsirolimus	7.33e-05	0.000106072	60	0.66794	0.678388
Pyrimethamine	8.98e-05	0.000126135	59.2	0.592284	0.610418
QS11	1.67e-05	2.48e-05	59.2	0.544675	0.559937
ABT-888	0.00735819	0.00964895	58.8	0.525	0.534671
Camptothecin	1.36e-05	2.06e-05	58.8	0.701352	0.714028
SL 0101-1	0.0466948	0.0569348	58.4	0.527924	0.535029
VX-680	0.0189549	0.0235244	58	0.582148	0.593149
A-443654	0.000762486	0.00105986	57.6	0.560013	0.576147
LAQ824	0.00377958	0.00505155	57.6	0.606595	0.616267
CGP-60474	0.00287545	0.00388047	57.2	0.595756	0.611349
OSI-906	0.18114	0.204703	55.6	0.624262	0.628516
17-AAG	0.0177877	0.0222747	55.2	0.77008	0.776211
AZD8055	0.0289053	0.0355561	55.2	0.645158	0.652525
GDC0941	0.00605405	0.00801441	55.2	0.596105	0.605619
Lapatinib	0.00118333	0.00162854	55.2	0.70866	0.723965
Dasatinib	0.0734785	0.0880476	54.4	0.755792	0.763097
NVP-TAE684	0.0126285	0.0161042	54.4	0.631949	0.645002
TGX221	0.926556	0.93327	53.6	0.703909	0.703674
WH-4-023	0.165425	0.188476	53.6	0.667532	0.673275
AP-24534	0.110907	0.129547	52.8	0.611312	0.618008
Docetaxel	0.185745	0.208214	52.8	0.749281	0.753034
CGP-082996	0.706161	0.743609	52.4	0.635044	0.63605
GW 441756	0.91823	0.931635	51.2	0.559243	0.557493
A-770041	0.196118	0.218083	50.8	0.641169	0.647278
JNJ-26854165	0.313525	0.345872	50.8	0.627261	0.632081
AZ628	0.126581	0.146622	50.4	0.68272	0.689907
PF-02341066	0.849965	0.868714	50.4	0.611645	0.612224
Epothilone B	0.999651	0.999651	49.6	0.63352	0.633798
GW843682X	0.802336	0.826109	49.6	0.58758	0.587502
Rapamycin	0.748136	0.776052	49.2	0.605119	0.60294
Bortezomib	0.742185	0.775667	48.8	0.658536	0.660813
Cyclopamine	0.581709	0.621981	48.8	0.589975	0.588025
PF-4708671	0.41122	0.443098	48.8	0.537698	0.534346
PD-0332991	0.0476675	0.0576154	48	0.696442	0.689503
BMS-509744	0.139428	0.16017	47.2	0.509578	0.502021
BMS-536924	0.645501	0.684921	46.8	0.649626	0.649363
Methotrexate	0.335839	0.367572	46.8	0.755001	0.754453
GSK-650394	0.10001	0.117808	46.4	0.577275	0.570138
S-Trityl-L-cysteine	0.35142	0.38162	45.6	0.557922	0.553633
CCT007093	0.00158792	0.00216393	43.2	0.548309	0.537546
Shikonin	0.0803288	0.0954334	42.8	0.599914	0.59456
Sorafenib	0.0173306	0.0218996	42.8	0.498872	0.487197
GSK269962A	0.00789349	0.0102542	42	0.618369	0.606862
Embelin	1.07e-11	2.43e-11	30.4	0.607769	0.5823

## Sheet: ProGENI-SVR_v_EN_GDSC
Drug	p-value	FDR	PIF	baseline_mean	ProGENI_mean
GNF-2	2.76199e-32	1.91958e-30	86	0.554027	0.628013
BMS-708163	4.40527e-34	6.12333e-32	84.8	0.566588	0.619735
Bryostatin 1	5.58607e-31	2.58821e-29	84	0.571317	0.620909
KIN001-135	4.11885e-29	1.14504e-27	83.2	0.54985	0.613479
Bexarotene	9.21082e-30	3.20076e-28	82.8	0.542747	0.594146
CHIR-99021	2.25746e-26	5.22977e-25	80.8	0.583583	0.624993
FH535	1.26016e-25	2.50232e-24	80.8	0.59244	0.638128
Midostaurin	3.78653e-23	5.84808e-22	79.6	0.63524	0.671522
BAY 61-3606	1.4304e-22	1.98826e-21	78.8	0.618397	0.654832
GSK-1904529A	4.87885e-24	8.47701e-23	78.4	0.560228	0.602703
BX-795	4.04119e-22	5.10659e-21	78	0.65645	0.692897
VX-702	5.63462e-22	6.52677e-21	77.6	0.574566	0.614964
NVP-BEZ235	7.46038e-18	5.76107e-17	76.8	0.618777	0.649845
Vorinostat	5.5896e-21	5.97657e-20	76	0.720941	0.749726
CEP-701	5.07437e-20	5.03813e-19	75.6	0.670465	0.702259
AICAR	8.66478e-15	4.15312e-14	74.8	0.713616	0.736719
AZD6244	6.02525e-18	4.92653e-17	73.6	0.641712	0.672149
MG-132	3.41663e-16	2.06483e-15	73.6	0.615716	0.657504
Salubrinal	2.52877e-18	2.34333e-17	73.6	0.55529	0.601453
AUY922	5.15835e-15	2.75773e-14	72.8	0.60779	0.634039
SB 216763	3.2715e-16	2.06483e-15	72.8	0.572967	0.603721
Z-LLNle-CHO	1.18886e-15	6.61004e-15	72.8	0.585591	0.625992
Axitinib	1.90357e-14	7.55989e-14	72.4	0.614505	0.642172
Lenalidomide	5.47273e-17	3.80355e-16	72.4	0.51582	0.54705
AS601245	7.69855e-16	4.45874e-15	72	0.568191	0.598342
Cisplatin	2.3336e-14	9.0103e-14	72	0.639461	0.665724
Erlotinib	1.11187e-16	7.3595e-16	72	0.624792	0.671105
PF-562271	2.60067e-14	9.77007e-14	72	0.577916	0.603634
PHA-665752	2.82048e-14	1.0317e-13	72	0.52394	0.562696
PD-173074	5.80401e-15	2.98799e-14	71.6	0.599364	0.626112
WZ-1-84	4.71726e-17	3.45105e-16	71.6	0.617975	0.66078
XMD8-85	3.74634e-18	3.25463e-17	71.6	0.6088	0.658824
AMG-706	1.90357e-14	7.55989e-14	70.8	0.5925	0.618812
CMK	1.41993e-14	5.98091e-14	70.8	0.554198	0.590293
DMOG	1.3261e-14	5.76023e-14	70.8	0.653427	0.680095
Pazopanib	3.02818e-11	7.94183e-11	70.4	0.590933	0.614228
AG-014699	1.19667e-14	5.36574e-14	69.6	0.63983	0.667861
AKT inhibitor VIII	7.48287e-13	2.53688e-12	69.6	0.605951	0.629975
JW-7-52-1	6.48404e-15	3.21886e-14	69.6	0.565575	0.610774
Bosutinib	2.77013e-11	7.40477e-11	69.2	0.640909	0.66422
CI-1040	1.81526e-12	6.00764e-12	69.2	0.727478	0.749476
NU-7441	1.95994e-11	5.44863e-11	69.2	0.563179	0.586448
ZM-447439	1.5697e-11	4.64232e-11	69.2	0.585762	0.609931
FTI-277	9.09258e-15	4.21289e-14	68.8	0.633958	0.660117
Vinblastine	6.93078e-13	2.40845e-12	68.8	0.68556	0.70952
Bicalutamide	2.50216e-08	5.43438e-08	68.4	0.631839	0.650835
KU-55933	4.53091e-12	1.36912e-11	68	0.616947	0.6393
AZD-0530	5.02974e-11	1.29469e-10	67.6	0.678239	0.708391
681640	2.0968e-12	6.47678e-12	67.2	0.575325	0.601169
NSC-87877	1.1821e-10	2.88266e-10	67.2	0.531417	0.557042
Paclitaxel	1.94495e-12	6.14427e-12	67.2	0.588247	0.625525
Doxorubicin	1.86141e-12	6.0171e-12	66.8	0.601917	0.625113
MS-275	9.43865e-08	1.95817e-07	66.8	0.548666	0.57275
Vinorelbine	1.99009e-10	4.76935e-10	66.8	0.59514	0.616809
Cytarabine	1.78074e-11	5.05148e-11	66.4	0.661437	0.683089
BIBW2992	7.85882e-09	1.79078e-08	66	0.716858	0.735641
Bleomycin	1.01236e-08	2.26964e-08	66	0.615409	0.634174
MK-2206	1.98316e-07	4.05381e-07	66	0.596369	0.613959
RO-3306	1.64704e-11	4.76955e-11	66	0.588635	0.612229
Parthenolide	2.44468e-11	6.66296e-11	65.6	0.514394	0.546363
BI-2536	5.33352e-11	1.34793e-10	64.8	0.53578	0.571331
Roscovitine	2.62767e-10	6.1906e-10	64.8	0.466757	0.498777
Nilotinib	4.63488e-08	9.9115e-08	64.4	0.580183	0.602282
AZD7762	5.26678e-08	1.10922e-07	64	0.668688	0.686663
LFM-A13	1.0972e-05	2.0892e-05	63.6	0.562976	0.577757
Sunitinib	5.87112e-09	1.36014e-08	63.6	0.626051	0.656334
Pyrimethamine	9.72725e-05	0.000166924	63.2	0.593325	0.610418
BIRB 0796	7.12185e-07	1.43469e-06	62.8	0.542371	0.559923
Imatinib	4.19405e-06	8.21088e-06	62.8	0.546083	0.570772
Obatoclax Mesylate	5.43192e-05	9.55743e-05	62	0.660295	0.672257
JNK-9L	1.11732e-06	2.21867e-06	61.6	0.566797	0.582118
PLX4720	4.91637e-06	9.49133e-06	61.2	0.645588	0.660951
Gemcitabine	1.51635e-05	2.84827e-05	60.8	0.624637	0.6383
AZD6482	6.93357e-05	0.000120471	60.4	0.61237	0.625469
LAQ824	0.00305251	0.00466263	60.4	0.606287	0.616267
CCT018159	5.09831e-05	9.08545e-05	60	0.587055	0.600091
Elesclomol	0.000283494	0.000474768	60	0.672791	0.683603
IPA-3	0.000527194	0.000852092	60	0.640963	0.651836
RDEA119	1.95905e-05	3.583e-05	60	0.802542	0.813337
SB590885	1.8183e-05	3.36992e-05	60	0.600575	0.617571
AP-24534	0.00117609	0.00183682	59.6	0.606244	0.618008
AZD-2281	0.000500433	0.000818355	59.6	0.648575	0.66065
Gefitinib	0.000363472	0.00060146	59.6	0.654034	0.666436
Docetaxel	0.00458495	0.00663862	58.8	0.745752	0.753034
Bortezomib	5.09831e-05	9.08545e-05	58.4	0.641419	0.660813
A-770041	0.0143744	0.0197825	58	0.637982	0.647278
GDC-0449	0.00407361	0.00608851	57.6	0.597644	0.607709
Lapatinib	0.00385389	0.00582273	57.6	0.710579	0.723965
A-443654	0.000799525	0.00126289	57.2	0.559757	0.576147
CGP-60474	0.00202548	0.00312825	57.2	0.594902	0.611349
PD-0325901	0.0112121	0.0157423	57.2	0.765961	0.772771
EHT 1864	0.000682171	0.00108991	56.8	0.582988	0.593372
SL 0101-1	0.0216408	0.0294909	56.8	0.526765	0.535029
Mitomycin C	0.139195	0.174307	56.4	0.66127	0.665398
OSU-03012	0.00816345	0.0115788	56	0.63025	0.638394
NVP-TAE684	0.00434029	0.00641809	55.6	0.631117	0.645002
VX-680	0.0243189	0.0325032	55.2	0.582774	0.593149
Nutlin-3a	0.265461	0.307493	54.8	0.752075	0.754903
Rapamycin	0.19431	0.234862	54.8	0.597382	0.60294
WH-4-023	0.00681972	0.0097726	54.8	0.660988	0.673275
Dasatinib	0.146096	0.181316	54.4	0.757027	0.763097
QS11	0.2152	0.253498	54.4	0.555666	0.559937
ABT-263	0.0962814	0.122781	54	0.711032	0.714925
ABT-888	0.169458	0.206619	54	0.529447	0.534671
AZD8055	0.2152	0.253498	54	0.649133	0.652525
BMS-536924	0.32071	0.362428	53.6	0.644667	0.649363
TW 37	0.0901495	0.116026	53.6	0.637712	0.643964
Camptothecin	0.130312	0.164667	53.2	0.709057	0.714028
ATRA	0.0232894	0.0314294	52.8	0.612581	0.621362
JNK Inhibitor VIII	0.597986	0.629697	52.4	0.589767	0.591149
Etoposide	0.629281	0.652762	52	0.647188	0.649407
Tipifarnib	0.498037	0.545096	52	0.613664	0.61513
CGP-082996	0.932111	0.932111	51.6	0.636348	0.63605
PF-02341066	0.613852	0.641545	50.4	0.614903	0.612224
Temsirolimus	0.525579	0.570746	50.4	0.677518	0.678388
17-AAG	0.758089	0.763582	50	0.775104	0.776211
Cyclopamine	0.692573	0.702684	49.6	0.589386	0.588025
GSK269962A	0.485379	0.535458	49.6	0.611678	0.606862
PF-4708671	0.344687	0.386383	49.6	0.538	0.534346
Epothilone B	0.553295	0.587084	49.2	0.635449	0.633798
TGX221	0.539348	0.581158	48.8	0.706444	0.703674
GDC0941	0.642368	0.660381	48.4	0.607394	0.605619
GW 441756	0.287036	0.329735	48.4	0.561812	0.557493
BMS-754807	0.646128	0.660381	48	0.658628	0.65582
GW843682X	0.543978	0.581638	48	0.589618	0.587502
CCT007093	0.0380969	0.050433	47.6	0.544644	0.537546
Thapsigargin	0.252921	0.295429	47.6	0.609649	0.60635
OSI-906	0.0830861	0.107934	47.2	0.634768	0.628516
BMS-509744	0.0610889	0.0801071	46.4	0.51116	0.502021
S-Trityl-L-cysteine	0.370244	0.411712	46	0.558126	0.553633
AZ628	0.307688	0.350562	45.6	0.693208	0.689907
PAC-1	0.201924	0.24196	44.8	0.676608	0.674009
Sorafenib	0.0137254	0.0190783	43.6	0.498432	0.487197
JNJ-26854165	0.148536	0.182713	43.2	0.635823	0.632081
GSK-650394	0.000101936	0.000172793	42	0.584779	0.570138
Methotrexate	0.00444888	0.00650942	40.4	0.7601	0.754453
PD-0332991	1.7758e-08	3.91804e-08	34.4	0.708295	0.689503
Shikonin	9.49278e-11	2.35624e-10	33.2	0.617556	0.59456
Embelin	3.64419e-14	1.29883e-13	28.8	0.610851	0.5823

## Sheet: ProGENI-SVR_v_BayesM-MKL_GDSC
Drug	p-value	FDR	PIF	baseline_mean	ProGENI_mean
Nutlin-3a	1.56392e-28	2.17385e-26	82.8	0.71413	0.754903
VX-680	2.26768e-27	1.57604e-25	82.4	0.522193	0.593149
CMK	8.40912e-27	3.89623e-25	82	0.525537	0.590293
17-AAG	3.29265e-24	1.14419e-22	78.4	0.74005	0.776211
AZD-0530	2.12321e-12	3.27919e-11	71.2	0.676205	0.708391
Dasatinib	6.93773e-11	6.02715e-10	68.8	0.733862	0.763097
Tipifarnib	9.46533e-14	1.87954e-12	68.4	0.588296	0.61513
Bleomycin	2.73739e-11	2.71784e-10	68	0.606638	0.634174
DMOG	3.8757e-09	2.69361e-08	67.6	0.66129	0.680095
AZ628	2.97475e-11	2.75661e-10	66.4	0.654157	0.689907
AICAR	7.46136e-09	4.93871e-08	66	0.71946	0.736719
Roscovitine	1.44284e-11	1.67128e-10	66	0.462704	0.498777
WH-4-023	8.06363e-10	6.22692e-09	65.6	0.641567	0.673275
S-Trityl-L-cysteine	5.23686e-07	2.20583e-06	65.2	0.527166	0.553633
Paclitaxel	3.84168e-08	2.13597e-07	64.8	0.596816	0.625525
NVP-TAE684	1.41261e-08	8.5371e-08	63.6	0.615177	0.645002
JW-7-52-1	1.60864e-06	6.38859e-06	63.2	0.585452	0.610774
AP-24534	2.1883e-06	8.44927e-06	62.8	0.598883	0.618008
Erlotinib	3.98131e-07	1.78517e-06	62.8	0.642971	0.671105
KIN001-135	3.96307e-07	1.78517e-06	62.8	0.588994	0.613479
Mitomycin C	4.97821e-06	1.64755e-05	62	0.648777	0.665398
ABT-888	2.28113e-05	7.20629e-05	61.6	0.519352	0.534671
GDC0941	7.52291e-06	2.43182e-05	61.6	0.588265	0.605619
OSI-906	3.48457e-06	1.24194e-05	61.6	0.610597	0.628516
Sunitinib	0.000106045	0.000300822	61.6	0.638614	0.656334
LAQ824	0.000926667	0.00230012	60.8	0.604738	0.616267
WZ-1-84	0.000138031	0.000376202	60.4	0.643707	0.66078
Bicalutamide	5.86587e-07	2.3981e-06	59.2	0.63263	0.650835
Salubrinal	0.00318501	0.00614884	59.2	0.588281	0.601453
PAC-1	0.0022309	0.00482662	58.8	0.664339	0.674009
Vinblastine	0.0012657	0.00298189	58.4	0.699442	0.70952
GW843682X	0.00277059	0.00553319	58	0.57098	0.587502
A-443654	0.00621717	0.0115225	57.6	0.562078	0.576147
Bryostatin 1	0.000767331	0.00193926	57.6	0.608913	0.620909
CEP-701	0.0331218	0.0500427	57.6	0.696221	0.702259
FTI-277	0.00844165	0.0152388	57.6	0.652132	0.660117
Nilotinib	0.00174713	0.00404752	57.6	0.589447	0.602282
PLX4720	0.0205673	0.0328603	57.6	0.653526	0.660951
BI-2536	0.00681972	0.0124729	57.2	0.556907	0.571331
BMS-708163	0.0264375	0.04129	56.8	0.613995	0.619735
LFM-A13	0.108579	0.154004	56.8	0.572872	0.577757
MS-275	0.00350496	0.00667383	56.8	0.557899	0.57275
GNF-2	0.035958	0.0537437	56.4	0.618507	0.628013
Etoposide	0.0490578	0.0717793	56	0.642203	0.649407
PD-0332991	0.116493	0.163561	54.8	0.684501	0.689503
XMD8-85	0.0162131	0.0268288	54.8	0.646615	0.658824
BMS-536924	0.101825	0.145914	54.4	0.643089	0.649363
Pyrimethamine	0.325846	0.404398	54.4	0.605285	0.610418
Gemcitabine	0.301105	0.37706	53.6	0.634988	0.6383
Pazopanib	0.547463	0.608778	52.8	0.612608	0.614228
681640	0.562101	0.620096	52	0.599387	0.601169
GSK-1904529A	0.58111	0.626803	52	0.60087	0.602703
SL 0101-1	0.205654	0.269679	52	0.530275	0.535029
RDEA119	0.218125	0.280735	51.6	0.809808	0.813337
TGX221	0.544558	0.608778	51.6	0.699558	0.703674
Camptothecin	0.195212	0.258424	51.2	0.710171	0.714028
KU-55933	0.764746	0.804825	51.2	0.638968	0.6393
MG-132	0.988498	0.988498	51.2	0.65797	0.657504
BMS-509744	0.978043	0.98513	50.8	0.504051	0.502021
FH535	0.342461	0.413931	50.8	0.633023	0.638128
Z-LLNle-CHO	0.577523	0.626803	50.4	0.629797	0.625992
Cyclopamine	0.489213	0.561988	50	0.592832	0.588025
MK-2206	0.189255	0.252946	50	0.620661	0.613959
ABT-263	0.891237	0.917644	49.2	0.714031	0.714925
Docetaxel	0.6958	0.738291	49.2	0.749989	0.753034
A-770041	0.546881	0.608778	48.8	0.64949	0.647278
AS601245	0.148046	0.203746	48.8	0.603911	0.598342
CGP-082996	0.337157	0.411095	48.8	0.641535	0.63605
SB 216763	0.770084	0.804825	48.8	0.602869	0.603721
Temsirolimus	0.581709	0.626803	48.8	0.680511	0.678388
Vorinostat	0.526149	0.599465	48.4	0.751501	0.749726
NVP-BEZ235	0.477218	0.552778	48	0.652364	0.649845
Vinorelbine	0.330167	0.406134	48	0.62003	0.616809
AMG-706	0.406758	0.487409	47.6	0.621425	0.618812
Imatinib	0.908527	0.928568	47.6	0.568689	0.570772
IPA-3	0.935585	0.949243	47.6	0.652286	0.651836
VX-702	0.681005	0.728151	47.6	0.616636	0.614964
Bexarotene	0.468061	0.546727	47.2	0.597198	0.594146
Epothilone B	0.0105054	0.0182532	46.8	0.643622	0.633798
Methotrexate	0.271128	0.342607	46.8	0.75621	0.754453
Obatoclax Mesylate	0.411718	0.489135	46.8	0.674243	0.672257
Rapamycin	0.166761	0.227253	46.8	0.609871	0.60294
Lapatinib	0.265086	0.338046	46.4	0.728283	0.723965
NU-7441	0.0027865	0.00553319	46.4	0.598564	0.586448
PF-02341066	0.0290982	0.0449405	46.4	0.624578	0.612224
AZD-2281	0.46699	0.546727	46	0.663057	0.66065
GSK269962A	0.855446	0.887366	46	0.604799	0.606862
PD-173074	0.0414639	0.0613136	46	0.632426	0.626112
Shikonin	0.0208071	0.0328657	45.6	0.603404	0.59456
JNK-9L	0.0023035	0.00485132	45.2	0.592283	0.582118
JNK Inhibitor VIII	0.0186461	0.0301372	44.8	0.597532	0.591149
SB590885	0.015566	0.0260683	44.8	0.626435	0.617571
AG-014699	0.00266924	0.00553319	44.4	0.67824	0.667861
Bortezomib	0.0143048	0.0242484	44.4	0.671616	0.660813
Midostaurin	0.211983	0.27538	44.4	0.673986	0.671522
ATRA	0.00225705	0.00482662	44	0.633548	0.621362
Cisplatin	0.0098386	0.017487	44	0.674487	0.665724
PHA-665752	0.181426	0.244837	44	0.567495	0.562696
AKT inhibitor VIII	0.0174129	0.0284753	43.6	0.637689	0.629975
CI-1040	0.0316382	0.0483265	43.6	0.755883	0.749476
NSC-87877	0.0582487	0.0843393	43.6	0.562781	0.557042
BIBW2992	0.00993866	0.017487	43.2	0.744286	0.735641
BIRB 0796	0.013692	0.0234961	43.2	0.568406	0.559923
Lenalidomide	0.00209194	0.00461556	42.8	0.555435	0.54705
PF-562271	0.00184848	0.0042121	42.8	0.613789	0.603634
BAY 61-3606	0.00275478	0.00553319	42.4	0.665214	0.654832
BX-795	0.00123893	0.00296916	42	0.703594	0.692897
AZD7762	0.000122782	0.000341334	41.6	0.699842	0.686663
BMS-754807	0.133901	0.186123	41.6	0.661125	0.65582
CHIR-99021	0.00285094	0.00558141	41.6	0.634364	0.624993
Elesclomol	0.00190959	0.00428118	41.2	0.693187	0.683603
GW 441756	0.00120529	0.00293921	41.2	0.567975	0.557493
RO-3306	3.77555e-06	1.312e-05	40.8	0.630368	0.612229
JNJ-26854165	0.000343423	0.000900675	40.4	0.645255	0.632081
PD-0325901	7.96829e-05	0.000230748	40.4	0.78421	0.772771
AZD8055	3.87217e-06	1.31276e-05	39.6	0.666773	0.652525
Doxorubicin	2.97797e-05	8.99866e-05	38.8	0.639194	0.625113
TW 37	0.00440032	0.00826546	38.8	0.652204	0.643964
CCT018159	5.04969e-07	2.19346e-06	38.4	0.618489	0.600091
CGP-60474	2.56254e-05	7.9154e-05	38.4	0.631382	0.611349
GSK-650394	0.00052891	0.00136145	38	0.582335	0.570138
OSU-03012	3.3686e-06	1.2322e-05	38	0.654514	0.638394
CCT007093	2.43659e-06	9.15367e-06	37.6	0.554151	0.537546
Axitinib	0.000147602	0.000394552	37.2	0.65561	0.642172
AZD6244	4.60807e-05	0.000136281	37.2	0.685546	0.672149
Parthenolide	3.50007e-07	1.73753e-06	37.2	0.570286	0.546363
Gefitinib	3.98131e-07	1.78517e-06	36.8	0.685197	0.666436
AUY922	4.72707e-08	2.52716e-07	35.2	0.652267	0.634039
Embelin	9.53001e-08	4.90619e-07	35.2	0.601906	0.5823
Sorafenib	7.81817e-09	4.93966e-08	34.8	0.519248	0.487197
Cytarabine	1.23588e-09	9.04141e-09	33.6	0.702217	0.683089
ZM-447439	3.60186e-08	2.08607e-07	33.6	0.630859	0.609931
Bosutinib	1.22364e-10	1.0005e-09	33.2	0.684985	0.66422
EHT 1864	6.87965e-12	9.56272e-11	33.2	0.616564	0.593372
AZD6482	2.05605e-11	2.19839e-10	32	0.648578	0.625469
QS11	8.67504e-12	1.09621e-10	30.4	0.583311	0.559937
PF-4708671	2.40532e-13	4.17924e-12	29.6	0.560096	0.534346
Thapsigargin	3.36133e-14	7.78709e-13	28.4	0.633717	0.60635
GDC-0449	2.0112e-16	5.59114e-15	28	0.642881	0.607709
