# Supplementary material for: Knowledge-guided gene prioritization reveals new insights into the mechanisms of chemoresistance
Source: Genome Biol. 2017 Aug 11;18:153. doi: 10.1186/s13059-017-1282-3 (PMC5554409; doi:10.1186/s13059-017-1282-3)
Supplement: Supplementary file 4 — The literature evidence for the role of the top 15 genes identified for cisplatin, docetaxel, and doxorubicin in drug sensitivity. Also includes mRNA expression of the genes used in experimental validations, the IC50 values of each test, and the results of test of normality in two cell lines. (XLSX 52 kb) [file 13059_2017_1282_MOESM4_ESM.xlsx]

## Sheet: Descritpion
The following sheets show the evidence for top 15 genes identified usign ProGENI for docetaxel, doxorubicin, and cisplatin
The cell colors have the following meanings:
Green: Direct experimetnal evidence that expression of the gene affects drug sensitivity (e.g. using siRNA knocdown experiments)
Yellow: Genes for which we performed siRNA knockdown in this study and showed that their knockdown affects drug sensitivity
The fifth sheet shows the gene counts (RNA-seq) for the genes we tested using siRNA knockdown for the two cell lines
The sixth sheet shows the IC50 values for each curve in Figure 4.
The final sheet shows the result of normality test for t-tests used in Figure 4.

## Sheet: Docetaxel_GDSC
ENSEMBL ID	Gene Symbol	Rank (Robust-ProGENI)	Rank (Pearson Correlation)	Excerpt (Lit evidence 1)	Reference (Lit Evidence 1)	Excerpt (Lit Evidence 2)	Reference (Lit Evidence 2)	Excerpt (Lit Evidence 3)	Reference (Lit Evidence 3)	Excerpt (Lit Evidence 4)	Reference (Lit Evidence 4)
ENSG00000105974	CAV1	1	8	1- "Caveolin-1 Modulates Docetaxel-Induced Cell Death in Breast Cancer Cell Subtypes through Different Mechanisms." 2- "The levels of CAV-1 expression were closely associated with DTX sensitivity in triple-negative breast cancer cells. In addition, CAV-1 significantly inhibited cell proliferation and modulated DTX-induced apoptosis through cell cycle arrest in the G2/M phase. The mechanisms under…	Kang J, Park JH, Lee HJ, Jo U, Park JK, Seo JH, Kim YH, Kim I, Park KH. 2016. Caveolin-1 Modulates Docetaxel-Induced Cell Death in Breast Cancer Cell Subtypes through Different Mechanisms. Cancer research and treatment: official journal of Korean Cancer Association 48: 715-726.	"Furthermore, this study demonstrated that increased mRNA and protein expression of caveolin 1 (CAV1) was associated with resistance to docetaxel in the MDA-MB-231 docetaxel-resistant cell line. Decreasing CAV1 expression, by siRNA, in this cell line increased sensitivity to docetaxel. Increased expression of CAV1, therefore, may contribute, at least partially, to the mechanism of acquired resist…	Sangrithi-Wallace JN. 2009. An investigation of the molecular mechanisms of docetaxel resistance in breast cancer cells. University of Aberdeen.	"To elucidate the role of this complex signaling protein in response to taxanes in breast cancer, we explored cav-1 function in mediating the cytotoxic effects of Paclitaxel (Pac) and Docetaxel (Doc) in MCF-7 breast cancer adenocarcinoma cells. At low concentrations (10 nM), overexpression of the full-length wild-type cav-1 in MCF-7 (MCF-7/WT-Cav1) cells increased both Pac and Doc mediated growth…	Shajahan AN, Wang A, Zwart A, Liu M, Clarke R. 2006. Function of Caveolin-1 in sensitivity to taxanes in MCF-7 breast cancer cells. Cancer Research 66: 1093-1094.
ENSG00000137693	YAP1	2	1	"We demonstrate that Hippo pathway coactivator YAP1 can induce EGFR expression and transcription in multiple cell systems. Both YAP1 and EGFR are overexpressed in resistant esophageal cancer tissues compared with sensitive esophageal cancer tissues. Furthermore, we found that YAP1 increases EGFR expression at the level of transcription requiring an intact TEAD-binding site in the EGFR promoter. M…	Song S, Honjo S, Jin J, Chang S-S, Scott AW, Chen Q, Kalhor N, Correa AM, Hofstetter WL, Albarracin CT. 2015. The Hippo coactivator YAP1 mediates EGFR overexpression and confers chemoresistance in esophageal cancer. Clinical Cancer Research 21: 2580-2590.	"Activation of YAP1 is significantly associated with prognosis and the YAP1 signature can predict response to taxane-based adjuvant chemotherapy in patients with ovarian cancer."	Jeong W, Kim S-B, Sohn BH, Park Y-Y, Park ES, Kim SC, Kim SS, Johnson RL, Birrer M, Bowtell DS. 2014. Activation of YAP1 is associated with poor prognosis and response to taxanes in ovarian cancer. Anticancer research 34: 811-817.
ENSG00000018408	WWTR1 (TAZ)	3	4
ENSG00000145431	PDGFC	4	13
ENSG00000177469	PTRF	5	3
ENSG00000167601	AXL	6	2	1- "AXL inhibition sensitizes erlotinib-resistant mesenchymal cells to docetaxel" 2- "We explored whether AXL inhibition could sensitize resistant mesenchymal cells to other anticancer agents. PC9 cells and mesenchymal derivatives were screened for sensitivity to 100 anticancer agents. Mesenchymal cells were selectively resistant to many agents—most notably, to docetaxel, an antimitotic agent (Su…	Wilson C, Ye X, Pham T, Lin E, Chan S, McNamara E, Neve RM, Belmont L, Koeppen H, Yauch RL et al. 2014. AXL inhibition sensitizes mesenchymal cancer cells to antimitotic drugs. Cancer Res 74: 5878-5890.	1- "BGB324 is a potent, reversible and selective small molecule inhibitor of Axl that has recently entered into phase I clinical trials." 2- "In mouse xenograft models using NCI-H1299 cells BGB324 treatment significantly enhanced the antitumor acitivity of Docetaxel."	Wnuk-Lipinska K, Gausdal G, Sandal T, Frink R, Hinz S, Hellesøy M, Ahmed L, Haugen H, Xiao L, Blø M. 2014. Abstract B30: Selective small molecule AXL inhibitor BGB324 overcomes acquired drug resistance in non-small cell lung carcinoma models. Clinical Cancer Research 20: B30-B30.	"Molecular modeling of the kinase domain of mutant c-Kit (V654A) and AXL showed no binding to IM but efficient binding to MP470, a novel c-Kit/AXL kinase inhibitor. MP470 synergizes with docetaxel (taxotere) and is cytotoxic to GIST cells."	Mahadevan D, Cooke L, Riley C, Swart R, Simons B, Della Croce K, Wisner L, Iorio M, Shakalya K, Garewal H. 2007. A novel tyrosine kinase switch is a mechanism of imatinib resistance in gastrointestinal stromal tumors. Oncogene 26: 3909-3919.	"Using a panel of different human tumor celllines, a synergistic interaction between the antimitoticagent docetaxel and BGB324/R428 (see paragraph4.1), the first-in-class and most specific Axl inhibitor,has been reported in cells with a mesenchymal pheno-type, characterized by Axl expression. A favourableantitumor effect of the combination was also observedinin vivomodels [85]."	Corno C, Gatti L, Lanzi C, Zaffaroni N, Colombo D, Perego P. 2016. Role of the Receptor Tyrosine Kinase Axl and its Targeting in Cancer Cells. Current medicinal chemistry 23: 1496-1512.
ENSG00000157227	MMP14	7	22	1- "In this study, we used a monoclonal antibody to inhibit MMP-14 on the ovarian carcinoma cells." 2- "Furthermore, in a peritoneal model of aggressive ovarian cancer, combination intraperitoneal therapy of MMP-14 antibody and docetaxol inhibited invasion through the mouse diaphragm and thoracic metastasis."	Kaimal R, Aljumaily R, Tressel SL, Pradhan RV, Covic L, Kuliopulos A, Zarwan C, Kim YB, Sharifi S, Agarwal A. 2013. Selective blockade of matrix metalloprotease-14 with a monoclonal antibody abrogates invasion, angiogenesis, and tumor growth in ovarian cancer. Cancer research 73: 2457-2467.	"Although neither of the applied drugs were selective inhibitors of MMP-expression, surprisingly docetaxel significantly decreased MMP-14 in HNSCC 14C and 11A in this study."	Aderhold C, Umbreit C, Faber A, Birk R, Sommer JU, Hoermann K, Schultz JD. 2014. Matrix metalloproteinase-2 and-14 in p16-positive and-negative HNSCC after exposure To 5-FU and docetaxel In Vitro. Anticancer research 34: 4929-4937.
ENSG00000082781	ITGB5	8	21
ENSG00000142871	CYR61	9	6	"Cyr61 down-modulation induced by zoledronic acid impairs cell motility and sensitizes prostate cancer cells to docetaxel: a new anti-cancer strategy."	Caraglia M, Marra M, Meo G, Addeo S, Vincenzi B, Baldi A, Zappavigna S, Rosolowski M, Loeffler M, Budillon A. 2008. Cyr61 down-modulation induced by zoledronic acid impairs cell motility and sensitizes prostate cancer cells to docetaxel: a new anti-cancer strategy. Cancer Research 68: 3036-3036.
ENSG00000105971	CAV2	10	16	1- "MiR-199a-3p is highly expressed in hair follicles and in some tumor cells, suggesting its participation in tumor progression, but it is significantly underexpressed in hepatocellular carcinoma and in bladder cancer. The mechanism underlying these effects is not yet known. Here, we dissect the effects of miR-199a-3p on YPEN-1 endothelial cells, and MDA-MB-231 and MT-1 breast cancer cell lines"…	Shatseva T, Lee DY, Deng Z, Yang BB. 2011. MicroRNA miR-199a-3p regulates cell proliferation and survival by targeting caveolin-2. J Cell Sci 124: 2826-2836.
ENSG00000172380	GNG12	11	5
ENSG00000164733	CTSB	12	27	"In light of the above results indicating attenuation of DTX-induced cell death by inhibition of cathepsin B, we sought to explore whether blocking cathepsin B activity was sufficient to delay LMP in DTX-treated PC3 cells. Staining of PC3 cells with AO after exposure to DTX and cathepsin B inhibitor for 36 h revealed that while LMP was not as prominent as observed in DTX-treated cells in the abse…	Mediavilla-Varela M, Pacheco FJ, Almaguel F, Perez J, Sahakian E, Daniels TR, Leoh LS, Padilla A, Wall NR, Lilly MB. 2009. Docetaxel-induced prostate cancer cell death involves concomitant activation of caspase and lysosomal pathways and is attenuated by LEDGF/p75. Molecular cancer 8: 1.
ENSG00000122861	PLAU	13	110
ENSG00000163430	FSTL1	14	17
ENSG00000166444	ST5	15	7

## Sheet: Doxorubicin_GDSC
ENSEMBL ID	Gene Symbol	Rank (Robust-ProGENI)	Rank (Pearson Correlation)	Excerpt (Lit evidence 1)	Reference (Lit Evidence 1)	Excerpt (Lit evidence 2)	Reference (Lit Evidence 2)	Excerpt (Lit evidence 3)	Reference (Lit Evidence 3)	Excerpt (Lit evidence 4)	Reference (Lit Evidence 4)	Excerpt (Lit evidence 5)	Reference (Lit Evidence 5)
ENSG00000123268	ATF1	1	1
ENSG00000167842	MIS12	2	4
ENSG00000173145	NOC3L	3	3
ENSG00000104998	IL27RA	4	2
ENSG00000130703	OSBPL2	5	6
ENSG00000198408	MGEA5	6	7
ENSG00000101266	CSNK2A1	7	1587	"Our further study showed that casein kinase II (CK2) inhibitors could decrease the phosphorylation levels of ARC and make cancer cells sensitive to undergoing apoptosis. Furthermore, CK2α and CK2α', catalytic subunits of CK2, were observed to translocate into nuclear in cancer cells with the treatment of DOX. Finally, the synergistically therapeutic effect by combining DOX and CK2 inhibitor was …	Wang J, Feng C, He Y, Ding W, Sheng J, Arshad M, Zhang X, Li P. 2015. Phosphorylation of apoptosis repressor with caspase recruitment domain by protein kinase CK2 contributes to chemotherapy resistance by inhibiting doxorubicin induced apoptosis. Oncotarget 6: 27700.	1- "Knockdown of CK2α in MCF7-derived cells expressing MRP1 [MRP1 CK2α(−)] resulted in increased doxorubicin sensitivity. 2- Studies in tissue culture confirmed these findings, showing increased intracellular doxorubicin accumulation in MRP1 CK2α(−) and MRP1-T249A cells compared with MRP1 cells. Inhibition of CK2 kinase by" 2-"dimethylamino-4,5,6,7-tetrabromo-1H-benzimidazole resulted in increase…	Stolarczyk EI, Reiling CJ, Pickin KA, Coppage R, Knecht MR, Paumi CM. 2012. Casein kinase 2α regulates multidrug resistance-associated protein 1 function via phosphorylation of Thr249. Molecular pharmacology 82: 488-499.	"CK2 inhibition empowers doxorubicin-induced apoptosis of AML cells."	Tubi LQ, Gurrieri C, Brancalion A, Bonaldi L, Bertorelle R, Manni S, Pavan L, Lessi F, Zambello R, Trentin L. 2013. Inhibition of protein kinase CK2 with the clinical-grade small ATP-competitive compound CX-4945 or by RNA interference unveils its role in acute myeloid leukemia cell survival, p53-dependent apoptosis and daunorubicin-induced cytotoxicity. Journal of hematology & oncology 6: 1.	"CK2 is a pleiotropic protein kinase, whichphosphorylates many substrates and has a global role inpromoting cell survival and preventing apoptosis. In thisstudy, we investigated its involvement in the phenomenonof the drug resistance, by which tumor cells frequentlybecome unresponsive to chemical apoptosis. By comparingthe expression of CK2 subunits in four different pairs ofsensitive (S) and res…	Di Maira G, Brustolon F, Tosoni K, Belli S, Krämer SD, Pinna LA, Ruzzene M. 2008. Comparative analysis of CK2 expression and function in tumor cell lines displaying sensitivity vs. resistance to chemical induced apoptosis. Molecular and cellular biochemistry 316: 155-161.	1- "CK2 is thus expected to play a major role in the apoptosis resistant phenotype" 2-" Another important outcome of our data is that CX-4945 (CK2 inhibitor) can be useful to sensitize resistant cells to conventional chemotherapeutic drugs." "3- It has already been reported that CX-4945 augments the anti-tumor efficacy of gemcitabine and cisplatin on ovarian cancers [43]. The association of CX-49…	Zanin S, Borgo C, Girardi C, O'Brien SE, Miyata Y, Pinna LA, Donella-Deana A, Ruzzene M. 2012. Effects of the CK2 inhibitors CX-4945 and CX-5011 on drug-resistant cells. PLoS One 7: e49193.
ENSG00000164985	PSIP1 (LEDGF)	8	46	"Daugaard et al [27] showed that ectopic expression of LEDGF/p75 protected cancer cells against the LMP-inducing agents siramesine and doxorubicin [27]."	Mediavilla-Varela M, Pacheco FJ, Almaguel F, Perez J, Sahakian E, Daniels TR, Leoh LS, Padilla A, Wall NR, Lilly MB. 2009. Docetaxel-induced prostate cancer cell death involves concomitant activation of caspase and lysosomal pathways and is attenuated by LEDGF/p75. Molecular cancer 8: 1.	"Accordingly, the ectopic LEDGF protected MCF-7 cells against the cell death induced by various agents that trigger the lysosomal membrane permeabilization, i.e., siramesine, etoposide, doxorubicin, and TNF, whereas no protective effect was detected against a classic apoptosis inducer staurosporine"	Daugaard M, Kirkegaard-Sørensen T, Ostenfeld MS, Aaboe M, Høyer-Hansen M, Ørntoft TF, Rohde M, Jäättelä M. 2007. Lens epithelium-derived growth factor is an Hsp70-2 regulated guardian of lysosomal stability in human cancer. Cancer research 67: 2559-2567.	"LEDGF/p75 overexpressing PC-3 cells showed higher viability than parental PC-3 cells in response to DTX, paclitaxel, and doxorubicin."	Basu A, Ríos-Colón L, Nishikawa C, Elix C, Nguyen L, Djeu J, De León M, Casiano C. 2012. Targeting the transcriptional coactivator LEDGF/p75 to overcome chemoresistance in prostate cancer. Cancer Research 72: 775-775.	"We have shown previously that ectopic expression of LEDGF protects MCF-7 breast carcinoma cells against cytotoxicity induced by various stresses including DNA damage–inducing agents etoposide and doxorubicin"	Daugaard M, Baude A, Fugger K, Povlsen LK, Beck H, Sørensen CS, Petersen NH, Sorensen PH, Lukas C, Bartek J. 2012. LEDGF (p75) promotes DNA-end resection and homologous recombination. Nature structural & molecular biology 19: 803-810.
ENSG00000070808	CAMK2A	9	6991	1- "CaMKII-dependent SR Ca leak contributes to doxorubicin-induced impaired Ca handling in isolated cardiac myocytes." 2- "Doxorubicin (DOX) is one of the most effective chemotherapeutic agents, but cardiotoxicity limits DOX therapy. Although the mechanisms are not entirely understood, reactive oxygen species (ROS) appear to be involved in DOX cardiotoxicity. Ca/calmodulin dependent protein kinas…	Sag CM, Köhler AC, Anderson ME, Backs J, Maier LS. 2011. CaMKII-dependent SR Ca leak contributes to doxorubicin-induced impaired Ca handling in isolated cardiac myocytes. Journal of molecular and cellular cardiology 51: 749-759.	"Our results suggest that artemisinin and parthenolide may act as SERCA inhibitors and, like other SERCA inhibitors, induce resistance to doxorubicin in human colon cancer cells, via the CaMKII-dependent activation of HIF-1α and the induction of Pgp."	Riganti C, Doublier S, Viarisio D, Miraglia E, Pescarmona G, Ghigo D, Bosia A. 2009. Artemisinin induces doxorubicin resistance in human colon cancer cells via calcium‐dependent activation of HIF‐1α and P‐glycoprotein overexpression. British journal of pharmacology 156: 1054-1066.
ENSG00000070770	CSNK2A2	10	4870	"Analysis of several multidrug-resistant cell lines revealed that CX-4945 sensitized cells to vinblastine and doxorubicin, resulting in reduction of cell viability by 50% when treating with vinblastine and a 2-fold increase in doxorubicin accumulation in resistant cells (44). These results indicate that CSNK2 inhibition may have utility for overcoming de novo resistance."	Rabalski AJ, Gyenis L, Litchfield DW. 2016. Molecular Pathways: Emergence of Protein Kinase CK2 (CSNK2) as a Potential Target to Inhibit Survival and DNA Damage Response and Repair Pathways in Cancer Cells. Clinical Cancer Research 22: 2840-2847.	"CK2 inhibition empowers doxorubicin-induced apoptosis of AML cells."	Tubi LQ, Gurrieri C, Brancalion A, Bonaldi L, Bertorelle R, Manni S, Pavan L, Lessi F, Zambello R, Trentin L. 2013. Inhibition of protein kinase CK2 with the clinical-grade small ATP-competitive compound CX-4945 or by RNA interference unveils its role in acute myeloid leukemia cell survival, p53-dependent apoptosis and daunorubicin-induced cytotoxicity. Journal of hematology & oncology 6: 1.	"CK2 is a pleiotropic protein kinase, whichphosphorylates many substrates and has a global role inpromoting cell survival and preventing apoptosis. In thisstudy, we investigated its involvement in the phenomenonof the drug resistance, by which tumor cells frequentlybecome unresponsive to chemical apoptosis. By comparingthe expression of CK2 subunits in four different pairs ofsensitive (S) and res…	Di Maira G, Brustolon F, Tosoni K, Belli S, Krämer SD, Pinna LA, Ruzzene M. 2008. Comparative analysis of CK2 expression and function in tumor cell lines displaying sensitivity vs. resistance to chemical induced apoptosis. Molecular and cellular biochemistry 316: 155-161.	1- "CK2 is thus expected to play a major role in the apoptosis resistant phenotype" 2-" Another important outcome of our data is that CX-4945 (CK2 inhibitor) can be useful to sensitize resistant cells to conventional chemotherapeutic drugs." "3- It has already been reported that CX-4945 augments the anti-tumor efficacy of gemcitabine and cisplatin on ovarian cancers [43]. The association of CX-49…	Zanin S, Borgo C, Girardi C, O'Brien SE, Miyata Y, Pinna LA, Donella-Deana A, Ruzzene M. 2012. Effects of the CK2 inhibitors CX-4945 and CX-5011 on drug-resistant cells. PLoS One 7: e49193.
ENSG00000108587	GOSR1	11	6867
ENSG00000062650	WAPAL	12	8
ENSG00000107643	MAPK8 (JNK1)	13	7574	1- "JNK/SAPK mediates doxorubicin-induced differentiation and apoptosis in MCF-7 breast cancer cells" 2- "Pharmacologic induction of cancer cell differentiation has potential in the treatment of breast cancer. Doxorubicin, a widely used anthracycline antibiotic, was previously reported to induce differentiation of MCF-7 breast cancer cells. We demonstrate in this study that inhibition of MCF-7 br…	Kim J, Freeman MR. 2003. JNK/SAPK mediates doxorubicin-induced differentiation and apoptosis in MCF-7 breast cancer cells. Breast cancer research and treatment 79: 321-328.	"More specifically, induction of eIF2α phosphorylation has a cytoprotective role, whereas activation of c-jun N-terminal kinase (JNK) by PKR promotes cell death in response to doxorubicin."	Peidis P, Papadakis A, Muaddi H, Richard S, Koromilas A. 2011. Doxorubicin bypasses the cytoprotective effects of eIF2α phosphorylation and promotes PKR-mediated cell death. Cell Death & Differentiation 18: 145-154.
ENSG00000066336	SPI1 (PU.1)	14	6287	"Similar to TRAIL treatment, knocking down PU.1 resulted in a significant apoptosis inhibition as compared with wild-type cells treated with either doxorubicin or idarubicin, which was supported by a marked decrease in caspase-3 and PARP cleavage (Figure 6a). Most importantly, as with TRAIL treatment of PU.1-depleted cells, treatment with both anthracyclines resulted in persistent expression of t…	Haimovici A, Humbert M, Federzoni EA, Shan-Krauer D, Brunner T, Frese S, Kaufmann T, Torbett BE, Tschan MP. PU. 1 supports TRAIL-induced cell death by inhibiting NF-κB-mediated cell survival and inducing DR5 expression. Cell Death & Differentiation 2017
ENSG00000118260	CREB1	15	665	"In addition, CREB inhibition also results in additional decreases in tumor size after treatment with Dox (0.5mg/kg, ip, 3 times a wk for 6 wks), suggesting a role of CREB in drug resistance. "	Shukla A, Hillegass JM, Macpherson MB, Beuschel SL, Steele C, Mossman BT. 2011. CREB inhibition attenuates MM tumor growth and drug resistance. Cancer Research 71: 2882-2882.	"Our results suggest that survivin has a potentially cytoprotective effect against doxorubicin-induced cardiac myocyte apoptosis through mechanisms that involve a decrease in the phosphorylation of p38 MAP kinase, mitochondrial Smac release, and increased expression of Bcl-2 and CREB."	Lee BS, Kim SH, Jin T, Choi EY, Oh J, Park S, Lee SH, Chung JH, Kang S-M. 2013. Protective effect of survivin in Doxorubicin-induced cell death in h9c2 cardiac myocytes. Korean circulation journal 43: 400-407.

## Sheet: Cisplatin_GDSC
ENSEMBL ID	Gene Symbol	Rank (Robust-ProGENI)	Rank (Pearson Correlation)	Excerpt (Lit evidence 1)	Reference (Lit Evidence 1)	Excerpt (Lit evidence 2)	Reference (Lit Evidence 2)	Excerpt (Lit evidence 3)	Reference (Lit Evidence 3)	Excerpt (Lit evidence 4)	Reference (Lit Evidence 4)
ENSG00000075618	FSCN1	1	1
ENSG00000176014	TUBB6	2	2
ENSG00000187240	DYNC2H1	3	4
ENSG00000165215	CLDN3	4	7	1- "Claudin-3 and Claudin-4 Regulate Sensitivity to Cisplatin by Controlling Expression of the Copper and Cisplatin Influx Transporter CTR1" 2- "Claudin-3 (CLDN3) and claudin-4 (CLDN4) are the major structural molecules that form tight junctions (TJs) between epithelial cells. We found that knockdown of the expression of either CLDN3 or CLDN4 produced marked changes in the phenotype of ovarian ca…	Shang X, Lin X, Manorek G, Howell SB. 2013. Claudin-3 and claudin-4 regulate sensitivity to cisplatin by controlling expression of the copper and cisplatin influx transporter CTR1. Molecular pharmacology 83: 85-94.	"Cisplatin is normally administered in chemotherapy for ovarian cancer, but is accompanied by severe dose-dependent toxicity. The combination of cisplatin with other antitumor agents may be a useful alternative for achieving higher antitumor efficiency and lower toxicity. Claudin-3 (CLDN3), a commonly upregulated gene in 90% of ovarian cancers, has been identified as a novel therapeutic target of…	Liu L, Gou M, Yi T, Bai Y, Wei Y, Zhao X. 2014. Antitumor effects of heparin-polyethyleneimine nanogels delivering claudin-3-targeted short hairpin RNA combined with low-dose cisplatin on ovarian cancer. Oncology reports 31: 1623-1628.
ENSG00000113140	SPARC	5	8	1- "We show that SPARC expression induces cisplatin resistance in medulloblastoma cells." 2-"In this study, we show that SPARC expression induces cisplatin resistance in medulloblastoma cells. We also demonstrate that the autophagy was involved in SPARC expression mediated resistance to cisplatin. Suppression of autophagy by either autophagy inhibitor," 3-"methyladenosine (3MA) or Atg5 siRNA enha…	Pannuru P, Dontula R, Khan AA, Herbert E, Ozer H, Chetty C, Lakka SS. 2014. miR-let-7f-1 regulates SPARC mediated cisplatin resistance in medulloblastoma cells. Cellular signalling 26: 2193-2201.
ENSG00000152661	GJA1 (CX43)	6	6	"These data suggest that Cx43 could improve the resistance to CDDP in a GJIC-independent manner, which may be partly mediated by the suppression of Src activity."	Sato H, Iwata H, Takano Y, Yamada R, Okuzawa H, Nagashima Y, Yamaura K, Ueno K, Yano T. 2009. Enhanced effect of connexin 43 on cisplatin-induced cytotoxicity in mesothelioma cells. Journal of pharmacological sciences 110: 466-475.	1- "To broaden these observations to other cell lines, we used RNAi to inhibit expression of connexin43, a component of gap junctions in many cell types (Fig. 4A ). Killing by cisplatin was substantially reduced in wild-type MEFs in which connexin43 levels had been reduced by RNAi (Fig. 4B )." 2- "Down-regulation of connexin43 by RNAi conferred increased resistance to cisplatin in wild-type cells…	Jensen R, Glazer PM. 2004. Cell-interdependent cisplatin killing by Ku/DNA-dependent protein kinase signaling transduced through gap junctions. Proceedings of the National Academy of Sciences of the United States of America 101: 6134-6139.	"Using whole genome oligonucleotide microarrays, we have examined the kinetics of gene expression changes in a cisplatin-sensitive cell line, A2780, and its cisplatin-resistant derivative, ACRP. Both sensitive and resistant cell lines exhibited a very similar response of p53-inducible genes as early as 16 h after treatment. This p53 response was further increased at the 24-h time point. These exp…	Li J, Wood W, Becker K, Weeraratna A, Morin P. 2007. Gene expression response to cisplatin treatment in drug-sensitive and drug-resistant ovarian cancer cells. Oncogene 26: 2860-2872.	"Cisplatin-induced cell death can be triggered by cell-to-cell communication through gap junctions. Here, we show that activated src produces tyrosine phosphorylation of the gap junction protein connexin 43, decreases gap junction communication, and increases cell survival in response to cisplatin. Experiments with mixed cell populations show that src activity in one cell can confer increased cis…	Peterson-Roth E, Brdlik CM, Glazer PM. 2009. Src-Induced cisplatin resistance mediated by cell-to-cell communication. Cancer research 69: 3619-3624.
ENSG00000161638	ITGA5	7	11	1-" miR-148b controls malignancy by coordinating a novel pathway involving over 130 genes and, in particular, it directly targets players of the integrin signaling, such as ITGA5, ROCK1, PIK3CA/p110α, and NRAS, as well as CSF1, a growth factor for stroma cells" 2- "Considering the relevance of chemotherapy response for tumor progression, we analyzed the response to paclitaxel, doxorubicin, and ci…	Cimino D, De Pittà C, Orso F, Zampini M, Casara S, Penna E, Quaglino E, Forni M, Damasco C, Pinatel E. 2013. miR148b is a major coordinator of breast cancer progression in a relapse-associated microRNA signature by targeting ITGA5, ROCK1, PIK3CA, NRAS, and CSF1. The FASEB Journal 27: 1223-1235.	"By these analysis we wanted to investigate if some EMT genes could be predictive for DDP response, and if DDP treatment could itself induced EMT genes responsible for the observed DDP resistance. 12 genes (KRT14, BMP1, JAG1, PPPDE2, TFPI2, MSN, ITGA5, ITGAV, KRT7, FGFBP1, AHNAK and ESR1) were found to be more expressed in “NR” then “R” xenografts, and few were validated (i.e. AHNAK, JAG1)"	Ricci F, Guffanti F, Maddalena F, Perego P, Fruscio R, Baldo R, Magni S, Broggini M, Damia G. 2014. Role of epithelial to mesenchymal transition in response to cisplatin in patient-derived ovarian carcinomas. Cancer Research 74: 3760-3760.
ENSG00000198467	TPM2	8	9	1- "Microtubule-disturbing drugs inhibit lysosomal trafficking and induce lysosomal membrane permeabilization followed by cathepsin-dependent cell death. To identify specific trafficking-related proteins that control cell survival and lysosomal stability, we screened a molecular motor siRNA library in human MCF7 breast cancer cells. SiRNAs targeting four kinesins (KIF11/Eg5, KIF20A, KIF21A, KIF25…	Groth-Pedersen L, Aits S, Corcelle-Termeau E, Petersen NH, Nylandsted J, Jäättelä M. 2012. Identification of cytoskeleton-associated proteins essential for lysosomal stability and survival of human cancer cells. PloS one 7: e45381.
ENSG00000087245	MMP2	9	37	1- "The mRNA expression of Snail, Slug, Twist, and MMP-2 were significantly enhanced in response to cisplatin and correlated with increased migration. This coincided with increased cell surface expression of CSC-like markers such as CD44, α2 integrin subunit, CD117, CD133, EpCAM, and the expression of stem cell factors Nanog and Oct-4. EMT and CSC-like changes in response to cisplatin correlated …	Latifi A, Abubaker K, Castrechini N, Ward AC, Liongue C, Dobill F, Kumar J, Thompson EW, Quinn MA, Findlay JK. 2011. Cisplatin treatment of primary and metastatic epithelial ovarian carcinomas generates residual cells with mesenchymal stem cell‐like profile. Journal of cellular biochemistry 112: 2850-2864.	A2780cis (cisplatin-resistant) and A2780 (cisplatin-sensitive) ovarian carcinoma cell lines were used. "The cytotoxic effect of MMP-9/MMP-2 inhibitor, (2R)-2-[(4-Biphenylsulfonyl) amino]-3 phenylpropionic acid (C21H19NO4S) alone or in combination with cisplatin was determined using high content screening. Protein expression was examined using immunohistochemistry and ELISA. Co-incubation of cispl…	Laios A, Mohamed BM, Kelly L, Flavin R, Finn S, McEvoy L, Gallagher M, Martin C, Sheils O, Ring M. 2013. Pre-treatment of platinum resistant ovarian cancer cells with an MMP-9/MMP-2 inhibitor prior to cisplatin enhances cytotoxicity as determined by high content screening. International journal of molecular sciences 14: 2085-2103.
ENSG00000183386	FHL3	10	10
ENSG00000157227	MMP14	11	39
ENSG00000167601	AXL	12	15	1- "ABL Regulation by AXL Promotes Cisplatin Resistance in Esophageal Cancer" 2-" Esophageal adenocarcinoma (EAC) is characterized by resistance to chemotherapy and poor outcome. Although cisplatin (CDDP) has been used as a first-line therapy in patients with EAC, resistance remains a major clinical problem. The AXL receptor tyrosine kinase, originally isolated as a transforming gene from leukemi…	Hong J, Peng D, Chen Z, Sehdev V, Belkhiri A. 2013. ABL regulation by AXL promotes cisplatin resistance in esophageal cancer. Cancer research 73: 331-340.	"Reversal of Cisplatin Resistance by Epigallocatechin Gallate Is Mediated by Downregulation of Axl and Tyro 3 Expression in Human Lung Cancer Cells"	Kim K-C, Lee C. 2014. Reversal of Cisplatin resistance by epigallocatechin gallate is mediated by downregulation of axl and tyro 3 expression in human lung cancer cells. The Korean Journal of Physiology & Pharmacology 18: 61-66.
ENSG00000106991	ENG (Endoglin)	13	47	1- "Endoglin (CD105) Contributes to Platinum Resistance and Is A Target for Tumor-Specific Therapy in Epithelial Ovarian Cancer" 2- "Purpose: Endoglin (CD105) is a membranous protein overexpressed in tumor-associated endothelial cells, chemoresistant populations of ovarian cancer cells, and potentially stem cells. Our objective was to evaluate the effects and mechanisms of targeting endoglin in o…	Ziebarth AJ, Nowsheen S, Steg AD, Shah MM, Katre AA, Dobbin ZC, Han H-D, Lopez-Berestein G, Sood AK, Conner M. 2013. Endoglin (CD105) contributes to platinum resistance and is a target for tumor-specific therapy in epithelial ovarian cancer. Clinical Cancer Research 19: 170-182.	"In ES2 and HeyA8MDR cell lines, endoglin inhibition decreased cell viability, increased apoptosis, induced double-stranded DNA damage, and increased cisplatin sensitivity."	Ziebarth AJ, Nowsheen S, Steg AD, Shah MM, Katre AA, Dobbin ZC, Sood AK, Conner MG, Yang ES, Landen CN. 2013. Endoglin (CD105) is a target for ovarian cancer cell-specific therapy through induction of DNA damage. Cancer Research 73: 5475-5475.
ENSG00000111145	ELK3	14	13
ENSG00000102265	TIMP1	15	29	"Cancer cell invasion is one of the crucial events in local spreading, growth and metastasis of tumors. The present study investigates the mechanism underlying the anti-invasive action of the chemotherapeutic cisplatin. In human cervical carcinoma cells (HeLa), cisplatin caused a time- and concentration-dependent suppression of cell invasion through Matrigel. Inhibition of invasion was accompanie…	Ramer R, Eichele K, Hinz B. 2007. Upregulation of tissue inhibitor of matrix metalloproteinases-1 confers the anti-invasive action of cisplatin on human cancer cells. Oncogene 26: 5822-5827.

## Sheet: Gene_count_RNAseq
Drug: Doxorubicin		Gene count
		RNAseq Gene count
Ensembl ID	Gene Symbol	MDA	BT549
ENSG00000123268	ATF1	2944	10242
ENSG00000167842	MIS12	4082	5134
ENSG00000173145	NOC3L	3932	9362
ENSG00000104998	IL27RA	738	1328
ENSG00000130703	OSBPL2	5094	8492
ENSG00000198408	MGEA5	21540	52564
ENSG00000108587	GOSR1	6162	8228
ENSG00000062650	WAPAL	10546	20200
Drug: Docetaxel
Ensembl ID	Gene Symbol
ENSG00000145431	PDGFC	11134	7648
ENSG00000177469	PTRF	85238	204166
ENSG00000082781	ITGB5	21916	10606
ENSG00000172380	GNG12	29292	97348
ENSG00000122861	PLAU	42024	37932
ENSG00000163430	FSTL1	37096	429736
ENSG00000166444	ST5	3322	3134
Drug: Cisplatin
Ensembl ID	Gene Symbol
ENSG00000075618	FSCN1	3270	12156
ENSG00000176014	TUBB6	26132	49558
ENSG00000187240	DYNC2H1	1448	4512
ENSG00000183386	FHL3	1370	1554
ENSG00000157227	MMP14	52556	81530
ENSG00000111145	ELK3	7956	3826

## Sheet: IC50
The IC50 values for each drug in each cell line
IC50	cisplatin (uM)
		Negsi	siTUBB6	siDYNC2H1	siELK3
	BT549	58.86	25.83	18.16	21.99
	MDA-MB-231	70.51	25.77	19.95	14.79
	docetaxel (nM)	Negsi	siGNG12	siFSTL1	siST5
	BT549	10.65	5.605	1.546	2.746
	MDA-MB-231	1.159	0.7119	0.7225	0.7048
	doxorobicin (uM)	Negsi	siATF1	siMIS12	siOSBPL2	siGOSR1
	BT549	0.2909	0.7253	0.784	0.1297	0.1474
	MDA-MB-231	0.1687	0.3926	0.3718	0.09563

## Sheet: Normality test
The Cramer-von Mises test was used to determine normality
	Cell line	Drug	P-value
Negsi	BT549	cisplatin	0.3373
siTUBB6	BT550	cisplatin	0.9926
Negsi	MDA-MB-231	cisplatin	0.4722
siTUBB6	MDA-MB-232	cisplatin	0.1303
Negsi	BT549	cisplatin	0.1386
siDYNC2H1	BT550	cisplatin	0.9706
Negsi	MDA-MB-231	cisplatin	0.4045
siDYNC2H1	MDA-MB-232	cisplatin	0.4837
Negsi	BT551	cisplatin	0.2699
siELK3	BT552	cisplatin	0.6413
Negsi	MDA-MB-233	cisplatin	0.6445
siELK3	MDA-MB-234	cisplatin	0.0674
Negsi	BT553	docetaxel	0.9323
siGNG12	BT554	docetaxel	0.5398
Negsi	MDA-MB-235	docetaxel	0.9275
siGNG12	MDA-MB-236	docetaxel	0.8708
Negsi	BT549	docetaxel	0.1405
siFSTL1	BT550	docetaxel	0.8719
Negsi	MDA-MB-231	docetaxel	0.9472
siFSTL1	MDA-MB-232	docetaxel	0.4703
Negsi	BT549	docetaxel	0.9524
siST5	BT550	docetaxel	0.4344
Negsi	MDA-MB-231	docetaxel	0.7643
siST5	MDA-MB-232	docetaxel	0.805
Negsi	BT551	doxorubicin	0.9515
siATF1	BT552	doxorubicin	0.01697
Negsi	MDA-MB-233	doxorubicin	0.3081
siATF1	MDA-MB-234	doxorubicin	0.3363
Negsi	BT553	doxorubicin	0.9235
siMIS12	BT554	doxorubicin	0.2658
Negsi	MDA-MB-235	doxorubicin	0.03917
siMIS12	MDA-MB-236	doxorubicin	0.7469
Negsi	BT555	doxorubicin	0.9646
siOSBPL2	BT556	doxorubicin	0.7453
Negsi	MDA-MB-237	doxorubicin	0.6063
siOSBPL2	MDA-MB-238	doxorubicin	0.6326
Negsi	BT557	doxorubicin	0.9862
siGOSR1	BT557	doxorubicin	0.5526
