# Supplementary material for: Knowledge-guided gene prioritization reveals new insights into the mechanisms of chemoresistance
Source: Genome Biol. 2017 Aug 11;18:153. doi: 10.1186/s13059-017-1282-3 (PMC5554409; doi:10.1186/s13059-017-1282-3)
Supplement: Supplementary file 6 — List of genes and drugs in each bicluster corresponding to Fig. 4. Also includes pathway enrichment analysis results of each of these biclusters. (XLSX 92 kb) [file 13059_2017_1282_MOESM6_ESM.xlsx]

## Sheet: Bicluster_B
Gene_ENSEMBL		Drug
ENSG00000125965		17-AAG
ENSG00000099940		A-770041
ENSG00000172179		AG-014699
ENSG00000089159		AS601245
ENSG00000113889		AUY922
ENSG00000115155		AZD-0530
ENSG00000158092		AZD6482
ENSG00000132382		Bexarotene
ENSG00000188153		BMS-536924
ENSG00000128052		Bortezomib
ENSG00000196104		Bryostatin 1
ENSG00000041982		CHIR-99021
ENSG00000065000		Cisplatin
ENSG00000105695		Dasatinib
ENSG00000100448		Docetaxel
ENSG00000167755		Elesclomol
ENSG00000157240		Erlotinib
ENSG00000115325		FTI-277
ENSG00000135424		GNF-2
ENSG00000126838		GSK269962A
ENSG00000003436		JNJ-26854165
ENSG00000204262		Lapatinib
ENSG00000116690		LFM-A13
ENSG00000101665		MG-132
ENSG00000065978		Midostaurin
ENSG00000133961		NVP-TAE684
ENSG00000078081		Pazopanib
ENSG00000167601		PHA-665752
ENSG00000109072		SB 216763
ENSG00000125538		TGX221
ENSG00000019991		WH-4-023
ENSG00000170421		WZ-1-84
ENSG00000172331
ENSG00000135503
ENSG00000115380
ENSG00000138032
ENSG00000197461
ENSG00000073921
ENSG00000152291
ENSG00000160305
ENSG00000123342
ENSG00000196878
ENSG00000130513
ENSG00000163083
ENSG00000113905
ENSG00000142515
ENSG00000110169
ENSG00000181856
ENSG00000175305
ENSG00000085117
ENSG00000100985
ENSG00000135829
ENSG00000101144
ENSG00000084636
ENSG00000137673
ENSG00000026508
ENSG00000121989
ENSG00000125484
ENSG00000139219
ENSG00000132589
ENSG00000111640
ENSG00000150687
ENSG00000103269
ENSG00000100836
ENSG00000144645
ENSG00000011465
ENSG00000125845
ENSG00000115053
ENSG00000163453
ENSG00000140682
ENSG00000169398
ENSG00000138760
ENSG00000105855
ENSG00000140285
ENSG00000213066
ENSG00000167460
ENSG00000118113
ENSG00000228716
ENSG00000198034
ENSG00000124570
ENSG00000166670
ENSG00000024422
ENSG00000136457
ENSG00000243709
ENSG00000163815
ENSG00000188783
ENSG00000132855
ENSG00000137674
ENSG00000129351
ENSG00000146674
ENSG00000115457
ENSG00000134363
ENSG00000145715
ENSG00000133216
ENSG00000168487
ENSG00000138448
ENSG00000182871
ENSG00000091409
ENSG00000198598
ENSG00000167244
ENSG00000082781
ENSG00000037280
ENSG00000177697
ENSG00000090539
ENSG00000161638
ENSG00000115504
ENSG00000113070
ENSG00000173230
ENSG00000151694
ENSG00000100201
ENSG00000099769
ENSG00000081479
ENSG00000161203
ENSG00000162407
ENSG00000113140
ENSG00000138798
ENSG00000122641
ENSG00000005884
ENSG00000179399
ENSG00000213672
ENSG00000121769
ENSG00000259384
ENSG00000077782
ENSG00000163814
ENSG00000139269
ENSG00000167772
ENSG00000127995
ENSG00000049283
ENSG00000140416
ENSG00000214063
ENSG00000137745
ENSG00000157227
ENSG00000076716
ENSG00000080573
ENSG00000151503
ENSG00000106333
ENSG00000154736
ENSG00000197565
ENSG00000087245
ENSG00000106799
ENSG00000120708
ENSG00000170498
ENSG00000104368
ENSG00000115170
ENSG00000138685
ENSG00000183682
ENSG00000160691
ENSG00000153162
ENSG00000091513
ENSG00000136999
ENSG00000136997
ENSG00000177469
ENSG00000068078
ENSG00000130635
ENSG00000171564
ENSG00000135919
ENSG00000148346
ENSG00000130479
ENSG00000153071
ENSG00000171848
ENSG00000008516
ENSG00000115641
ENSG00000139626
ENSG00000137801
ENSG00000157150
ENSG00000132692
ENSG00000168056
ENSG00000149968
ENSG00000152785
ENSG00000035862
ENSG00000162692
ENSG00000142798
ENSG00000168497
ENSG00000011422
ENSG00000146197
ENSG00000170955
ENSG00000100311
ENSG00000049323
ENSG00000173334
ENSG00000010278
ENSG00000118785
ENSG00000143387
ENSG00000164761
ENSG00000171105
ENSG00000115461
ENSG00000139567
ENSG00000163536
ENSG00000139329
ENSG00000095627
ENSG00000184344
ENSG00000123610
ENSG00000128791
ENSG00000102755
ENSG00000179218
ENSG00000189409
ENSG00000100138
ENSG00000058085
ENSG00000063245
ENSG00000142949
ENSG00000164619
ENSG00000137309
ENSG00000197122
ENSG00000170348
ENSG00000129354
ENSG00000077943
ENSG00000135636
ENSG00000004948
ENSG00000149418
ENSG00000135541
ENSG00000142627
ENSG00000168615
ENSG00000183258
ENSG00000123999
ENSG00000239306
ENSG00000106366
ENSG00000163520
ENSG00000125378
ENSG00000135047
ENSG00000167346
ENSG00000125966
ENSG00000185624
ENSG00000204217
ENSG00000166145
ENSG00000113578
ENSG00000154188
ENSG00000147255
ENSG00000078053
ENSG00000105974
ENSG00000150093
ENSG00000173402
ENSG00000163430
ENSG00000166197
ENSG00000168702
ENSG00000198959
ENSG00000102265
ENSG00000156103
ENSG00000137675
ENSG00000100234
ENSG00000135404
ENSG00000100473
ENSG00000115956
ENSG00000144668
ENSG00000152104
ENSG00000175189
ENSG00000125482
ENSG00000108679
ENSG00000145681
ENSG00000197467
ENSG00000197324
ENSG00000164251
ENSG00000005961
ENSG00000142192
ENSG00000108688
ENSG00000180210
ENSG00000079435
ENSG00000087303
ENSG00000135218
ENSG00000069702
ENSG00000130402
ENSG00000122194
ENSG00000123384
ENSG00000158710
ENSG00000169439
ENSG00000077942
ENSG00000118523
ENSG00000105329
ENSG00000114739
ENSG00000148702
ENSG00000115884
ENSG00000181104
ENSG00000092969
ENSG00000113721
ENSG00000169756
ENSG00000106991
ENSG00000099985
ENSG00000148848
ENSG00000115414
ENSG00000154229
ENSG00000120659
ENSG00000107562
ENSG00000164171
ENSG00000103653
ENSG00000116962
ENSG00000187498
ENSG00000147869
ENSG00000163513
ENSG00000115221
ENSG00000145431
ENSG00000152377
ENSG00000102996
ENSG00000163191
ENSG00000197632
ENSG00000123159
ENSG00000066468
ENSG00000100852
ENSG00000101335
ENSG00000125868
ENSG00000143621
ENSG00000134871
ENSG00000075388
ENSG00000122861
ENSG00000063660
ENSG00000145623
ENSG00000166033
ENSG00000196611
ENSG00000183087
ENSG00000143127
ENSG00000138696
ENSG00000160867
ENSG00000135046
ENSG00000163848

## Sheet: Bicluster_B_Pathway_Enrichment
Category	Term	Count	%	PValue	Genes	List Total	Pop Hits	Pop Total	Fold Enrichment	Bonferroni	Benjamini	FDR
KEGG_PATHWAY	hsa04512:ECM-receptor interaction	36	11.7264	5.15e-31	ENSG00000135218, ENSG00000136457, ENSG00000138448, ENSG00000130635, ENSG00000058085, ENSG00000204262, ENSG00000115884, ENSG00000187498, ENSG00000105855, ENSG00000115221, ENSG00000197565, ENSG00000115414, ENSG00000026508, ENSG00000080573, ENSG00000143127, ENSG00000109072, ENSG00000137801, ENSG00000005961, ENSG00000082781, ENSG00000118785, ENSG00000173402, ENSG00000161638, ENSG00000135424, ENSG0000…	169	84	5085	12.8952	4.95e-29	4.95e-29	5.68e-28
KEGG_PATHWAY	hsa04510:Focal adhesion	48	15.6352	1.09e-28	ENSG00000138798, ENSG00000136457, ENSG00000105974, ENSG00000138448, ENSG00000130635, ENSG00000058085, ENSG00000113721, ENSG00000197461, ENSG00000204262, ENSG00000187498, ENSG00000197122, ENSG00000101335, ENSG00000105855, ENSG00000115221, ENSG00000197565, ENSG00000130402, ENSG00000115414, ENSG00000145431, ENSG00000100311, ENSG00000143127, ENSG00000080573, ENSG00000109072, ENSG00000137801, ENSG0000…	169	201	5085	7.18537	1.05e-26	5.23e-27	1.2e-25
REACTOME_PATHWAY	REACT_604:Hemostasis	46	14.9837	3.38e-21	ENSG00000104368, ENSG00000138798, ENSG00000135218, ENSG00000183087, ENSG00000105974, ENSG00000180210, ENSG00000103653, ENSG00000138448, ENSG00000105329, ENSG00000122861, ENSG00000197461, ENSG00000091513, ENSG00000113905, ENSG00000197122, ENSG00000113140, ENSG00000092969, ENSG00000130402, ENSG00000115956, ENSG00000115414, ENSG00000100311, ENSG00000142192, ENSG00000105695, ENSG00000137801, ENSG0000…	134	235	3398	4.96373	1.29e-19	1.29e-19	3.06e-18
REACTOME_PATHWAY	REACT_13552:Integrin cell surface interactions	29	9.44625	1.68e-20	ENSG00000103653, ENSG00000138448, ENSG00000187498, ENSG00000197122, ENSG00000105855, ENSG00000115221, ENSG00000115414, ENSG00000143127, ENSG00000109072, ENSG00000137801, ENSG00000005961, ENSG00000082781, ENSG00000161638, ENSG00000135424, ENSG00000118785, ENSG00000041982, ENSG00000005884, ENSG00000150093, ENSG00000188153, ENSG00000077943, ENSG00000139626, ENSG00000134871, ENSG00000171564, ENSG0000…	134	81	3398	9.07886	6.4e-19	3.2e-19	1.52e-17
KEGG_PATHWAY	hsa04350:TGF-beta signaling pathway	28	9.12052	5.13e-20	ENSG00000136997, ENSG00000101665, ENSG00000183682, ENSG00000049323, ENSG00000138696, ENSG00000105329, ENSG00000121989, ENSG00000092969, ENSG00000106799, ENSG00000090539, ENSG00000153162, ENSG00000135503, ENSG00000137801, ENSG00000204217, ENSG00000125965, ENSG00000163083, ENSG00000122641, ENSG00000125845, ENSG00000163513, ENSG00000139269, ENSG00000139567, ENSG00000125378, ENSG00000175189, ENSG0000…	169	87	5085	9.68374	4.92e-18	1.64e-18	5.65e-17
KEGG_PATHWAY	hsa04810:Regulation of actin cytoskeleton	37	12.0521	8.56e-17	ENSG00000138798, ENSG00000167244, ENSG00000066468, ENSG00000103653, ENSG00000180210, ENSG00000138448, ENSG00000197461, ENSG00000113721, ENSG00000077782, ENSG00000101335, ENSG00000105855, ENSG00000115221, ENSG00000130402, ENSG00000115414, ENSG00000145431, ENSG00000100311, ENSG00000143127, ENSG00000181104, ENSG00000005961, ENSG00000082781, ENSG00000140285, ENSG00000089159, ENSG00000135424, ENSG0000…	169	215	5085	5.17807	1.07e-14	2.66e-15	1.22e-13
KEGG_PATHWAY	hsa05200:Pathways in cancer	40	13.0293	5.75e-13	ENSG00000138798, ENSG00000066468, ENSG00000136997, ENSG00000138448, ENSG00000105329, ENSG00000058085, ENSG00000197461, ENSG00000113721, ENSG00000077782, ENSG00000157240, ENSG00000187498, ENSG00000106799, ENSG00000092969, ENSG00000175305, ENSG00000100985, ENSG00000197565, ENSG00000087245, ENSG00000115414, ENSG00000100311, ENSG00000135503, ENSG00000005961, ENSG00000140285, ENSG00000196878, ENSG0000…	169	328	5085	3.66936	5.52e-11	1.1e-11	6.34e-10
PANTHER_PATHWAY	P00050:Plasminogen activating cascade	14	4.56026	2.67e-12	ENSG00000104368, ENSG00000137745, ENSG00000106366, ENSG00000122861, ENSG00000196611, ENSG00000171564, ENSG00000197632, ENSG00000122194, ENSG00000019991, ENSG00000100985, ENSG00000166670, ENSG00000011422, ENSG00000118113, ENSG00000149968	145	22	2857	12.5386	1.71e-10	1.71e-10	2.72e-09
KEGG_PATHWAY	hsa04060:Cytokine-cytokine receptor interaction	35	11.4007	1.91e-12	ENSG00000138798, ENSG00000172179, ENSG00000138696, ENSG00000099985, ENSG00000105329, ENSG00000107562, ENSG00000113721, ENSG00000121989, ENSG00000197461, ENSG00000106799, ENSG00000092969, ENSG00000164761, ENSG00000145431, ENSG00000100311, ENSG00000108688, ENSG00000135503, ENSG00000204217, ENSG00000145623, ENSG00000125965, ENSG00000037280, ENSG00000163083, ENSG00000122641, ENSG00000125538, ENSG0000…	169	262	5085	4.01949	1.83e-10	3.05e-11	2.1e-09
PANTHER_PATHWAY	P00034:Integrin signalling pathway	38	12.3779	7.59e-12	ENSG00000103653, ENSG00000105974, ENSG00000138448, ENSG00000140682, ENSG00000084636, ENSG00000130635, ENSG00000058085, ENSG00000204262, ENSG00000182871, ENSG00000187498, ENSG00000197122, ENSG00000105855, ENSG00000115221, ENSG00000197467, ENSG00000197565, ENSG00000130402, ENSG00000115414, ENSG00000080573, ENSG00000143127, ENSG00000005961, ENSG00000082781, ENSG00000089159, ENSG00000161638, ENSG0000…	145	219	2857	3.41886	4.86e-10	2.43e-10	7.71e-09
KEGG_PATHWAY	hsa05410:Hypertrophic cardiomyopathy (HCM)	20	6.51466	1.7e-11	ENSG00000005884, ENSG00000167460, ENSG00000150093, ENSG00000138448, ENSG00000105329, ENSG00000139626, ENSG00000077943, ENSG00000105855, ENSG00000115221, ENSG00000092969, ENSG00000143127, ENSG00000144668, ENSG00000005961, ENSG00000082781, ENSG00000161638, ENSG00000173402, ENSG00000135424, ENSG00000140416, ENSG00000091409, ENSG00000164171	169	85	5085	7.07971	1.63e-09	2.33e-10	1.87e-08
KEGG_PATHWAY	hsa05414:Dilated cardiomyopathy	20	6.51466	7.48e-11	ENSG00000005884, ENSG00000167460, ENSG00000150093, ENSG00000138448, ENSG00000105329, ENSG00000139626, ENSG00000077943, ENSG00000105855, ENSG00000115221, ENSG00000092969, ENSG00000143127, ENSG00000144668, ENSG00000005961, ENSG00000082781, ENSG00000161638, ENSG00000173402, ENSG00000135424, ENSG00000140416, ENSG00000091409, ENSG00000164171	169	92	5085	6.54103	7.18e-09	8.98e-10	8.24e-08
REACTOME_PATHWAY	REACT_16888:Signaling by PDGF	17	5.53746	1.22e-09	ENSG00000104368, ENSG00000188153, ENSG00000130635, ENSG00000158092, ENSG00000197461, ENSG00000113721, ENSG00000204262, ENSG00000134871, ENSG00000187498, ENSG00000197122, ENSG00000122194, ENSG00000145715, ENSG00000145431, ENSG00000100311, ENSG00000137801, ENSG00000139219, ENSG00000118785	134	64	3398	6.73577	4.63e-08	1.54e-08	1.1e-06
KEGG_PATHWAY	hsa05412:Arrhythmogenic right ventricular cardiomyopathy (ARVC)	17	5.53746	1.91e-09	ENSG00000005884, ENSG00000150093, ENSG00000138448, ENSG00000139626, ENSG00000077943, ENSG00000105855, ENSG00000115221, ENSG00000130402, ENSG00000143127, ENSG00000144668, ENSG00000005961, ENSG00000082781, ENSG00000161638, ENSG00000173402, ENSG00000135424, ENSG00000164171, ENSG00000091409	169	76	5085	6.73038	1.83e-07	2.04e-08	2.1e-06
PANTHER_PATHWAY	P00011:Blood coagulation	16	5.21173	3.49e-08	ENSG00000104368, ENSG00000180210, ENSG00000106366, ENSG00000122861, ENSG00000171564, ENSG00000197632, ENSG00000122194, ENSG00000019991, ENSG00000126838, ENSG00000142192, ENSG00000011422, ENSG00000181104, ENSG00000005961, ENSG00000082781, ENSG00000113889, ENSG00000003436	145	55	2857	5.73191	2.23e-06	7.45e-07	3.55e-05
PANTHER_PATHWAY	P00052:TGF-beta signaling pathway	25	8.14332	2.93e-07	ENSG00000101665, ENSG00000183682, ENSG00000105329, ENSG00000121989, ENSG00000092969, ENSG00000153162, ENSG00000135503, ENSG00000204217, ENSG00000125965, ENSG00000163083, ENSG00000122641, ENSG00000125845, ENSG00000163513, ENSG00000152785, ENSG00000139567, ENSG00000139269, ENSG00000123999, ENSG00000125378, ENSG00000175189, ENSG00000101144, ENSG00000114739, ENSG00000168487, ENSG00000184344, ENSG0000…	145	153	2857	3.21952	1.87e-05	4.68e-06	0.000297
KEGG_PATHWAY	hsa05222:Small cell lung cancer	15	4.88599	4.55e-07	ENSG00000005884, ENSG00000136997, ENSG00000150093, ENSG00000138448, ENSG00000058085, ENSG00000134871, ENSG00000187498, ENSG00000175305, ENSG00000197565, ENSG00000115414, ENSG00000005961, ENSG00000169398, ENSG00000164171, ENSG00000091409, ENSG00000196878	169	84	5085	5.37299	4.37e-05	4.37e-06	0.000502
PANTHER_PATHWAY	P00004:Alzheimer disease-presenilin pathway	22	7.16612	1.4e-06	ENSG00000197324, ENSG00000189409, ENSG00000137745, ENSG00000008516, ENSG00000156103, ENSG00000123342, ENSG00000196611, ENSG00000157240, ENSG00000168702, ENSG00000157227, ENSG00000102996, ENSG00000100985, ENSG00000137674, ENSG00000087245, ENSG00000137673, ENSG00000137675, ENSG00000142192, ENSG00000081479, ENSG00000125966, ENSG00000123384, ENSG00000151694, ENSG00000118113	145	132	2857	3.28391	8.97e-05	1.79e-05	0.00142378
REACTOME_PATHWAY	REACT_9470:Signaling by FGFR	8	2.60586	1.25e-05	ENSG00000075388, ENSG00000066468, ENSG00000113578, ENSG00000160867, ENSG00000068078, ENSG00000077782, ENSG00000140285, ENSG00000138685	134	22	3398	9.22117	0.000476	0.000119	0.011333
REACTOME_PATHWAY	REACT_12034:Signaling by BMP	8	2.60586	1.74e-05	ENSG00000101665, ENSG00000138696, ENSG00000114739, ENSG00000204217, ENSG00000163430, ENSG00000121989, ENSG00000147869, ENSG00000125845	134	23	3398	8.82025	0.000663	0.000133	0.0157636
KEGG_PATHWAY	hsa05218:Melanoma	11	3.58306	9.58e-05	ENSG00000138798, ENSG00000075388, ENSG00000145431, ENSG00000113578, ENSG00000100311, ENSG00000113721, ENSG00000197461, ENSG00000077782, ENSG00000140285, ENSG00000138685, ENSG00000019991	169	71	5085	4.66164	0.0091527	0.000836	0.105436
KEGG_PATHWAY	hsa04010:MAPK signaling pathway	22	7.16612	0.00016	ENSG00000163513, ENSG00000138798, ENSG00000136997, ENSG00000075388, ENSG00000113578, ENSG00000066468, ENSG00000105329, ENSG00000113721, ENSG00000197461, ENSG00000077782, ENSG00000138032, ENSG00000106799, ENSG00000092969, ENSG00000145715, ENSG00000100311, ENSG00000160867, ENSG00000135503, ENSG00000068078, ENSG00000140285, ENSG00000138685, ENSG00000125538, ENSG00000154229	169	267	5085	2.47922	0.015231	0.0012782	0.175933
REACTOME_PATHWAY	REACT_18266:Axon guidance	9	2.9316	0.000518	ENSG00000188153, ENSG00000130635, ENSG00000204262, ENSG00000077782, ENSG00000169398, ENSG00000134871, ENSG00000139219, ENSG00000187498, ENSG00000197122	134	49	3398	4.65763	0.0195066	0.00327784	0.467404
PANTHER_PATHWAY	P00005:Angiogenesis	24	7.81759	0.000537	ENSG00000115325, ENSG00000160691, ENSG00000113578, ENSG00000066468, ENSG00000140682, ENSG00000158092, ENSG00000113721, ENSG00000128052, ENSG00000197461, ENSG00000157240, ENSG00000077782, ENSG00000197122, ENSG00000133216, ENSG00000154188, ENSG00000145715, ENSG00000145431, ENSG00000100311, ENSG00000160867, ENSG00000068078, ENSG00000138685, ENSG00000089159, ENSG00000169398, ENSG00000102755, ENSG0000…	145	222	2857	2.1301	0.0337667	0.00570865	0.543771
KEGG_PATHWAY	hsa04610:Complement and coagulation cascades	10	3.25733	0.00039	ENSG00000104368, ENSG00000180210, ENSG00000106366, ENSG00000011422, ENSG00000122861, ENSG00000181104, ENSG00000171564, ENSG00000113889, ENSG00000003436, ENSG00000122194	169	69	5085	4.36069	0.0367518	0.00287618	0.428671
REACTOME_PATHWAY	REACT_9417:Signaling by EGFR	8	2.60586	0.00203912	ENSG00000138798, ENSG00000160691, ENSG00000103653, ENSG00000063245, ENSG00000089159, ENSG00000151694, ENSG00000197122, ENSG00000148848	134	47	3398	4.31629	0.0746336	0.0110196	1.82779
KEGG_PATHWAY	hsa04144:Endocytosis	16	5.21173	0.00100386	ENSG00000138798, ENSG00000163513, ENSG00000153071, ENSG00000066468, ENSG00000049283, ENSG00000128052, ENSG00000024422, ENSG00000197122, ENSG00000161203, ENSG00000106799, ENSG00000063245, ENSG00000160867, ENSG00000135503, ENSG00000068078, ENSG00000181104, ENSG00000102755	169	184	5085	2.61641	0.0919165	0.0068634	1.10011
KEGG_PATHWAY	hsa05219:Bladder cancer	7	2.28013	0.00232331	ENSG00000138798, ENSG00000100985, ENSG00000087245, ENSG00000136997, ENSG00000068078, ENSG00000137801, ENSG00000196611	169	42	5085	5.01479	0.200123	0.0147762	2.52933
KEGG_PATHWAY	hsa05215:Prostate cancer	10	3.25733	0.00248604	ENSG00000138798, ENSG00000167244, ENSG00000145431, ENSG00000066468, ENSG00000100311, ENSG00000113721, ENSG00000197461, ENSG00000077782, ENSG00000142515, ENSG00000175305	169	89	5085	3.38076	0.212552	0.0148239	2.70429
REACTOME_PATHWAY	REACT_12529:Signaling by VEGF	4	1.30293	0.00767874	ENSG00000145431, ENSG00000128052, ENSG00000037280, ENSG00000102755	134	11	3398	9.22117	0.253917	0.0359526	6.72921
REACTOME_PATHWAY	REACT_508:Signal attenuation	4	1.30293	0.00767874	ENSG00000171105, ENSG00000115325, ENSG00000167244, ENSG00000160691	134	11	3398	9.22117	0.253917	0.0359526	6.72921
KEGG_PATHWAY	hsa04514:Cell adhesion molecules (CAMs)	12	3.90879	0.00399854	ENSG00000150093, ENSG00000138448, ENSG00000105695, ENSG00000144668, ENSG00000077943, ENSG00000139626, ENSG00000115884, ENSG00000162692, ENSG00000105855, ENSG00000091409, ENSG00000142949, ENSG00000169439	169	132	5085	2.73534	0.319297	0.0223712	4.31686
KEGG_PATHWAY	hsa04670:Leukocyte transendothelial migration	11	3.58306	0.00531704	ENSG00000100985, ENSG00000130402, ENSG00000087245, ENSG00000150093, ENSG00000100852, ENSG00000107562, ENSG00000162692, ENSG00000169398, ENSG00000089159, ENSG00000101335, ENSG00000154229	169	118	5085	2.80488	0.400583	0.0280328	5.70273
KEGG_PATHWAY	hsa04640:Hematopoietic cell lineage	9	2.9316	0.00711712	ENSG00000135218, ENSG00000005884, ENSG00000026508, ENSG00000005961, ENSG00000161638, ENSG00000125538, ENSG00000010278, ENSG00000091409, ENSG00000164171	169	86	5085	3.14882	0.496256	0.0354453	7.56532
REACTOME_PATHWAY	REACT_6844:Signaling by TGF beta	4	1.30293	0.0188833	ENSG00000163513, ENSG00000101665, ENSG00000105329, ENSG00000106799	134	15	3398	6.76219	0.515397	0.0773374	15.8262
KEGG_PATHWAY	hsa04520:Adherens junction	8	2.60586	0.0130608	ENSG00000171105, ENSG00000130402, ENSG00000163513, ENSG00000135503, ENSG00000077782, ENSG00000197122, ENSG00000106799, ENSG00000142949	169	77	5085	3.1261	0.71694	0.0611549	13.4804
KEGG_PATHWAY	hsa05210:Colorectal cancer	8	2.60586	0.0203159	ENSG00000163513, ENSG00000136997, ENSG00000135503, ENSG00000105329, ENSG00000113721, ENSG00000157240, ENSG00000092969, ENSG00000106799	169	84	5085	2.8656	0.860601	0.0895617	20.2332
KEGG_PATHWAY	hsa04012:ErbB signaling pathway	8	2.60586	0.0241517	ENSG00000138798, ENSG00000160691, ENSG00000136997, ENSG00000158092, ENSG00000169398, ENSG00000197122, ENSG00000154229, ENSG00000113070	169	87	5085	2.76678	0.904346	0.101189	23.6064
REACTOME_PATHWAY	REACT_6900:Signaling in Immune system	17	5.53746	0.0894878	ENSG00000005884, ENSG00000160691, ENSG00000183087, ENSG00000105974, ENSG00000180210, ENSG00000150093, ENSG00000103653, ENSG00000138448, ENSG00000139626, ENSG00000196611, ENSG00000197122, ENSG00000154188, ENSG00000115414, ENSG00000105695, ENSG00000162692, ENSG00000161638, ENSG00000091409	134	286	3398	1.50731	0.97163	0.299697	57.1401
KEGG_PATHWAY	hsa04340:Hedgehog signaling pathway	6	1.9544	0.0364997	ENSG00000125378, ENSG00000153162, ENSG00000101144, ENSG00000183682, ENSG00000081479, ENSG00000125845	169	56	5085	3.2238	0.971831	0.143753	33.6036
KEGG_PATHWAY	hsa05220:Chronic myeloid leukemia	7	2.28013	0.0366279	ENSG00000163513, ENSG00000160691, ENSG00000136997, ENSG00000135503, ENSG00000105329, ENSG00000092969, ENSG00000106799	169	75	5085	2.80828	0.972188	0.138657	33.7008
KEGG_PATHWAY	hsa05214:Glioma	6	1.9544	0.0559966	ENSG00000138798, ENSG00000160691, ENSG00000100311, ENSG00000113721, ENSG00000197461, ENSG00000154229	169	63	5085	2.8656	0.996042	0.198509	46.9898
PANTHER_PATHWAY	P00022:General transcription by RNA polymerase I	4	1.30293	0.0858211	ENSG00000125482, ENSG00000170955, ENSG00000177469, ENSG00000168497	145	21	2857	3.75304	0.996794	0.559736	59.8103
KEGG_PATHWAY	hsa04540:Gap junction	7	2.28013	0.0729185	ENSG00000138798, ENSG00000145431, ENSG00000100311, ENSG00000113721, ENSG00000197461, ENSG00000197122, ENSG00000154229	169	89	5085	2.36653	0.999303	0.243883	56.5652
KEGG_PATHWAY	hsa04115:p53 signaling pathway	6	1.9544	0.0729869	ENSG00000106366, ENSG00000137801, ENSG00000146674, ENSG00000171848, ENSG00000085117, ENSG00000175305	169	68	5085	2.65489	0.999308	0.236213	56.6005
KEGG_PATHWAY	hsa05212:Pancreatic cancer	6	1.9544	0.0883935	ENSG00000138798, ENSG00000163513, ENSG00000135503, ENSG00000105329, ENSG00000092969, ENSG00000106799	169	72	5085	2.5074	0.999861	0.27189	63.9155
KEGG_PATHWAY	hsa04142:Lysosome	8	2.60586	0.0912175	ENSG00000129354, ENSG00000100448, ENSG00000138760, ENSG00000065000, ENSG00000135404, ENSG00000078081, ENSG00000143387, ENSG00000135047	169	117	5085	2.05735	0.999897	0.271402	65.1278

## Sheet: Bicluster_C
Gene_ENSEMBL		Drug
ENSG00000184009		ABT-263
ENSG00000138166		AICAR
ENSG00000112186		ATRA
ENSG00000132334		AZD7762
ENSG00000101057		AZD8055
ENSG00000122642		BAY 61-3606
ENSG00000107957		Bicalutamide
ENSG00000108861		BMS-708163
ENSG00000077264		GDC-0449
ENSG00000087266		IPA-3
ENSG00000106615		KU-55933
ENSG00000000938		LAQ824
ENSG00000130755		Lenalidomide
ENSG00000197562		Methotrexate
ENSG00000140403		Nilotinib
ENSG00000100412		PAC-1
ENSG00000173482		Vorinostat
ENSG00000241553		VX-702
ENSG00000102606
ENSG00000130669
ENSG00000138071
ENSG00000149177
ENSG00000130829
ENSG00000133878
ENSG00000104894
ENSG00000112658
ENSG00000156711
ENSG00000168374
ENSG00000129946
ENSG00000184922
ENSG00000143545
ENSG00000143878
ENSG00000175906
ENSG00000123338
ENSG00000113812
ENSG00000007264
ENSG00000136754
ENSG00000039600
ENSG00000213658
ENSG00000133627
ENSG00000105426
ENSG00000127314
ENSG00000106299
ENSG00000185896
ENSG00000153707
ENSG00000115963
ENSG00000198561
ENSG00000010810
ENSG00000196396
ENSG00000136238
ENSG00000163629
ENSG00000180353
ENSG00000107554
ENSG00000062598
ENSG00000156858
ENSG00000106976
ENSG00000080031
ENSG00000072422
ENSG00000169750
ENSG00000131966
ENSG00000117148
ENSG00000112290
ENSG00000102145
ENSG00000134215
ENSG00000149269
ENSG00000154096
ENSG00000127564
ENSG00000132670
ENSG00000135164
ENSG00000070831
ENSG00000107796
ENSG00000155849
ENSG00000150760
ENSG00000158517
ENSG00000085832
ENSG00000163017
ENSG00000138794
ENSG00000197321
ENSG00000113312
ENSG00000158050
ENSG00000166128
ENSG00000172476
ENSG00000187003
ENSG00000104611
ENSG00000148156
ENSG00000008853
ENSG00000204628
ENSG00000070190
ENSG00000035115
ENSG00000007237
ENSG00000091164
ENSG00000101336
ENSG00000103710
ENSG00000167193
ENSG00000099942
ENSG00000033800
ENSG00000136518
ENSG00000153233
ENSG00000132970
ENSG00000185386
ENSG00000139318
ENSG00000168421
ENSG00000136205
ENSG00000172757
ENSG00000185697
ENSG00000153904
ENSG00000141968
ENSG00000112062
ENSG00000137962
ENSG00000175354
ENSG00000135905
ENSG00000079805
ENSG00000185811
ENSG00000088387
ENSG00000067560
ENSG00000188130
ENSG00000130147
ENSG00000112679
ENSG00000065613
ENSG00000143851
ENSG00000008710
ENSG00000166484
ENSG00000168710
ENSG00000179674
ENSG00000130158
ENSG00000115091
ENSG00000108830
ENSG00000120129
ENSG00000115073
ENSG00000107338
ENSG00000128512
ENSG00000113520
ENSG00000139725
ENSG00000077080
ENSG00000158714
ENSG00000164086
ENSG00000143507
ENSG00000138107
ENSG00000071051
ENSG00000170873
ENSG00000107679
ENSG00000164305
ENSG00000033327
ENSG00000122729
ENSG00000061676
ENSG00000182511
ENSG00000105610
ENSG00000123728
ENSG00000105879
ENSG00000131650
ENSG00000075884
ENSG00000104814
ENSG00000137764
ENSG00000004478
ENSG00000135605
ENSG00000151422
ENSG00000125249
ENSG00000162434
ENSG00000004059
ENSG00000100030
ENSG00000072135
ENSG00000166483
ENSG00000165025
ENSG00000081721
ENSG00000187266
ENSG00000185338
ENSG00000138443
ENSG00000186716
ENSG00000067066
ENSG00000030419
ENSG00000157601
ENSG00000184557
ENSG00000163466
ENSG00000151702
ENSG00000134242
ENSG00000106278
ENSG00000085733
ENSG00000172830
ENSG00000100031
ENSG00000143322
ENSG00000198087
ENSG00000254087
ENSG00000183486
ENSG00000078043
ENSG00000116473
ENSG00000082074
ENSG00000166592
ENSG00000196504
ENSG00000065534
ENSG00000105679
ENSG00000182866
ENSG00000164292
ENSG00000119729
ENSG00000134516
ENSG00000123411
ENSG00000079308
ENSG00000172602
ENSG00000079393
ENSG00000109458
ENSG00000110448
ENSG00000102882
ENSG00000189037
ENSG00000155366
ENSG00000136573
ENSG00000143632
ENSG00000180370
ENSG00000162980
ENSG00000087470
ENSG00000120875
ENSG00000182944
ENSG00000188042
ENSG00000127952
ENSG00000155926
ENSG00000165684
ENSG00000084112
ENSG00000102302
ENSG00000102890
ENSG00000111229
ENSG00000173156
ENSG00000140750
ENSG00000113615
ENSG00000170921
ENSG00000148337
ENSG00000118513
ENSG00000134287
ENSG00000122644
ENSG00000196090
ENSG00000141639
ENSG00000143119
ENSG00000043462
ENSG00000177105
ENSG00000072274
ENSG00000126458
ENSG00000135596
ENSG00000151490
ENSG00000061938

## Sheet: Bicluster_C_Pathway_Enrichment
Category	Term	Count	%	PValue	Genes	List Total	Pop Hits	Pop Total	Fold Enrichment	Bonferroni	Benjamini	FDR
PANTHER_PATHWAY	P00034:Integrin signalling pathway	42	17.9487	5.84356e-20	ENSG00000141639, ENSG00000119729, ENSG00000138107, ENSG00000115073, ENSG00000116473, ENSG00000101336, ENSG00000156711, ENSG00000099942, ENSG00000143322, ENSG00000062598, ENSG00000173156, ENSG00000182866, ENSG00000102882, ENSG00000134287, ENSG00000100030, ENSG00000108830, ENSG00000112062, ENSG00000004059, ENSG00000125249, ENSG00000067560, ENSG00000155366, ENSG00000169750, ENSG00000163466, ENSG0000…	109	219	2857	5.02677	2.27899e-18	2.27899e-18	5.3141e-17
KEGG_PATHWAY	hsa04666:Fc gamma R-mediated phagocytosis	24	10.2564	1.97118e-18	ENSG00000106299, ENSG00000163466, ENSG00000087470, ENSG00000158517, ENSG00000111229, ENSG00000070831, ENSG00000033327, ENSG00000134215, ENSG00000101336, ENSG00000112290, ENSG00000149269, ENSG00000099942, ENSG00000106976, ENSG00000141968, ENSG00000102882, ENSG00000100030, ENSG00000213658, ENSG00000172757, ENSG00000079805, ENSG00000134516, ENSG00000132970, ENSG00000167193, ENSG00000136238, ENSG0000…	115	95	5085	11.1707	1.71492e-16	1.71492e-16	2.13037e-15
KEGG_PATHWAY	hsa04810:Regulation of actin cytoskeleton	30	12.8205	9.97515e-16	ENSG00000106299, ENSG00000102606, ENSG00000138443, ENSG00000065534, ENSG00000061676, ENSG00000134215, ENSG00000149269, ENSG00000099942, ENSG00000141968, ENSG00000084112, ENSG00000102882, ENSG00000100030, ENSG00000172757, ENSG00000077264, ENSG00000167193, ENSG00000067560, ENSG00000169750, ENSG00000184009, ENSG00000163466, ENSG00000126458, ENSG00000123338, ENSG00000111229, ENSG00000070831, ENSG0000…	115	215	5085	6.16987	8.69305e-14	4.35207e-14	1.07692e-12
KEGG_PATHWAY	hsa04010:MAPK signaling pathway	32	13.6752	6.21906e-15	ENSG00000116473, ENSG00000156711, ENSG00000158050, ENSG00000149269, ENSG00000099942, ENSG00000143507, ENSG00000138166, ENSG00000102882, ENSG00000130829, ENSG00000100030, ENSG00000153233, ENSG00000120875, ENSG00000112062, ENSG00000167193, ENSG00000164086, ENSG00000120129, ENSG00000169750, ENSG00000188130, ENSG00000126458, ENSG00000112658, ENSG00000143851, ENSG00000164305, ENSG00000104814, ENSG0000…	115	267	5085	5.29946	5.40901e-13	1.803e-13	6.71685e-12
REACTOME_PATHWAY	REACT_11044:Signaling by Rho GTPases	21	8.97436	3.20658e-14	ENSG00000008853, ENSG00000169750, ENSG00000155366, ENSG00000119729, ENSG00000139725, ENSG00000102606, ENSG00000177105, ENSG00000070831, ENSG00000134215, ENSG00000143878, ENSG00000072422, ENSG00000141968, ENSG00000137962, ENSG00000173156, ENSG00000102302, ENSG00000186716, ENSG00000140750, ENSG00000168421, ENSG00000075884, ENSG00000136238, ENSG00000067560	67	123	3398	8.6589	7.0588e-13	7.0588e-13	2.51132e-11
KEGG_PATHWAY	hsa04660:T cell receptor signaling pathway	21	8.97436	1.09916e-13	ENSG00000188130, ENSG00000070831, ENSG00000134215, ENSG00000130669, ENSG00000156711, ENSG00000149269, ENSG00000141968, ENSG00000010810, ENSG00000135605, ENSG00000182866, ENSG00000102882, ENSG00000071051, ENSG00000213658, ENSG00000100030, ENSG00000077264, ENSG00000180370, ENSG00000113520, ENSG00000185386, ENSG00000112062, ENSG00000043462, ENSG00000067560	115	108	5085	8.59783	9.56235e-12	2.39053e-12	1.18794e-10
PANTHER_PATHWAY	P00046:Oxidative stress response	19	8.11966	5.14045e-12	ENSG00000081721, ENSG00000188130, ENSG00000079393, ENSG00000112679, ENSG00000156711, ENSG00000158050, ENSG00000133878, ENSG00000143507, ENSG00000138166, ENSG00000130829, ENSG00000127952, ENSG00000139318, ENSG00000189037, ENSG00000108861, ENSG00000185386, ENSG00000120875, ENSG00000112062, ENSG00000120129, ENSG00000164086	109	64	2857	7.78139	2.00477e-10	1.00239e-10	4.67469e-09
PANTHER_PATHWAY	P04393:Ras Pathway	21	8.97436	3.56357e-11	ENSG00000155366, ENSG00000169750, ENSG00000119729, ENSG00000188130, ENSG00000139725, ENSG00000126458, ENSG00000112658, ENSG00000070831, ENSG00000130669, ENSG00000156711, ENSG00000143878, ENSG00000149269, ENSG00000102882, ENSG00000173156, ENSG00000100030, ENSG00000077264, ENSG00000180370, ENSG00000185386, ENSG00000112062, ENSG00000136238, ENSG00000067560	109	90	2857	6.1159	1.38979e-09	4.63264e-10	3.24069e-08
KEGG_PATHWAY	hsa04520:Adherens junction	16	6.83761	7.91432e-11	ENSG00000173482, ENSG00000169750, ENSG00000106299, ENSG00000184009, ENSG00000070831, ENSG00000112290, ENSG00000198561, ENSG00000151422, ENSG00000149177, ENSG00000010810, ENSG00000102882, ENSG00000100030, ENSG00000196396, ENSG00000132970, ENSG00000136238, ENSG00000067560	115	77	5085	9.18803	6.88546e-09	1.37709e-09	8.55348e-08
KEGG_PATHWAY	hsa04664:Fc epsilon RI signaling pathway	16	6.83761	9.61812e-11	ENSG00000169750, ENSG00000188130, ENSG00000134215, ENSG00000033327, ENSG00000156711, ENSG00000141968, ENSG00000010810, ENSG00000102882, ENSG00000213658, ENSG00000100030, ENSG00000113520, ENSG00000185386, ENSG00000112062, ENSG00000136238, ENSG00000043462, ENSG00000165025	115	78	5085	9.07023	8.36776e-09	1.39463e-09	1.03949e-07
PANTHER_PATHWAY	P00016:Cytoskeletal regulation by Rho GTPase	22	9.40171	1.94779e-10	ENSG00000169750, ENSG00000155366, ENSG00000106299, ENSG00000163466, ENSG00000119729, ENSG00000139725, ENSG00000138107, ENSG00000115073, ENSG00000065534, ENSG00000111229, ENSG00000070831, ENSG00000130669, ENSG00000143878, ENSG00000149269, ENSG00000172830, ENSG00000084112, ENSG00000173156, ENSG00000172757, ENSG00000077264, ENSG00000180370, ENSG00000136238, ENSG00000067560	109	109	2857	5.2903	7.59638e-09	1.89909e-09	1.77131e-07
PANTHER_PATHWAY	P00007:Axon guidance mediated by semaphorins	15	6.41026	1.17044e-09	ENSG00000182511, ENSG00000155366, ENSG00000169750, ENSG00000119729, ENSG00000139725, ENSG00000130669, ENSG00000143878, ENSG00000149269, ENSG00000151422, ENSG00000010810, ENSG00000173156, ENSG00000077264, ENSG00000180370, ENSG00000136238, ENSG00000067560	109	49	2857	8.02378	4.56472e-08	9.12944e-09	1.06439e-06
REACTOME_PATHWAY	REACT_11061:Signalling by NGF	19	8.11966	2.36725e-09	ENSG00000188130, ENSG00000116473, ENSG00000164305, ENSG00000156711, ENSG00000106976, ENSG00000102882, ENSG00000139318, ENSG00000100030, ENSG00000166484, ENSG00000108861, ENSG00000185386, ENSG00000120875, ENSG00000137764, ENSG00000112062, ENSG00000167193, ENSG00000136238, ENSG00000129946, ENSG00000067560, ENSG00000164086	67	176	3398	5.47507	5.20796e-08	2.60398e-08	1.85269e-06
KEGG_PATHWAY	hsa04722:Neurotrophin signaling pathway	17	7.26496	1.02108e-08	ENSG00000188130, ENSG00000116473, ENSG00000070831, ENSG00000109458, ENSG00000156711, ENSG00000099942, ENSG00000127314, ENSG00000102882, ENSG00000100030, ENSG00000166484, ENSG00000185386, ENSG00000137764, ENSG00000112062, ENSG00000167193, ENSG00000136238, ENSG00000129946, ENSG00000067560	115	124	5085	6.06206	8.88339e-07	1.26906e-07	1.10354e-05
KEGG_PATHWAY	hsa04510:Focal adhesion	21	8.97436	1.23762e-08	ENSG00000169750, ENSG00000184009, ENSG00000116473, ENSG00000065534, ENSG00000070831, ENSG00000134215, ENSG00000130669, ENSG00000149269, ENSG00000099942, ENSG00000127314, ENSG00000150760, ENSG00000141968, ENSG00000010810, ENSG00000102882, ENSG00000100030, ENSG00000077264, ENSG00000180370, ENSG00000167193, ENSG00000136238, ENSG00000129946, ENSG00000067560	115	201	5085	4.61973	1.07673e-06	1.34591e-07	1.33757e-05
KEGG_PATHWAY	hsa05211:Renal cell carcinoma	13	5.55556	3.21215e-08	ENSG00000116473, ENSG00000070831, ENSG00000109458, ENSG00000130669, ENSG00000149269, ENSG00000099942, ENSG00000127314, ENSG00000102882, ENSG00000100030, ENSG00000077264, ENSG00000180370, ENSG00000136238, ENSG00000167193	115	70	5085	8.2118	2.79457e-06	3.10508e-07	3.47156e-05
KEGG_PATHWAY	hsa04670:Leukocyte transendothelial migration	16	6.83761	3.77963e-08	ENSG00000184009, ENSG00000188130, ENSG00000116473, ENSG00000158517, ENSG00000070831, ENSG00000134215, ENSG00000156711, ENSG00000198561, ENSG00000127314, ENSG00000154096, ENSG00000141968, ENSG00000168421, ENSG00000185386, ENSG00000112062, ENSG00000136238, ENSG00000067560	115	118	5085	5.99558	3.28827e-06	3.28828e-07	4.08487e-05
KEGG_PATHWAY	hsa04062:Chemokine signaling pathway	19	8.11966	1.21496e-07	ENSG00000106299, ENSG00000116473, ENSG00000155849, ENSG00000158517, ENSG00000070831, ENSG00000134215, ENSG00000101336, ENSG00000000938, ENSG00000149269, ENSG00000099942, ENSG00000127314, ENSG00000141968, ENSG00000102882, ENSG00000100030, ENSG00000134516, ENSG00000167193, ENSG00000136238, ENSG00000129946, ENSG00000067560	115	187	5085	4.49268	1.05701e-05	9.60925e-07	0.000131308
KEGG_PATHWAY	hsa04360:Axon guidance	16	6.83761	1.27233e-07	ENSG00000182511, ENSG00000169750, ENSG00000070831, ENSG00000130669, ENSG00000149269, ENSG00000010810, ENSG00000102882, ENSG00000173156, ENSG00000071051, ENSG00000172757, ENSG00000100030, ENSG00000077264, ENSG00000180370, ENSG00000172602, ENSG00000136238, ENSG00000067560	115	129	5085	5.48433	1.10692e-05	9.22442e-07	0.000137509
PANTHER_PATHWAY	P00035:Interferon-gamma signaling pathway	11	4.70085	1.75463e-07	ENSG00000184557, ENSG00000162434, ENSG00000102882, ENSG00000188130, ENSG00000033800, ENSG00000100030, ENSG00000078043, ENSG00000166484, ENSG00000185386, ENSG00000156711, ENSG00000112062	109	33	2857	8.737	6.84303e-06	1.14051e-06	0.000159565
PANTHER_PATHWAY	P05918:p38 MAPK pathway	13	5.55556	5.18318e-07	ENSG00000169750, ENSG00000143507, ENSG00000119729, ENSG00000188130, ENSG00000112658, ENSG00000070831, ENSG00000185386, ENSG00000156711, ENSG00000120875, ENSG00000158050, ENSG00000112062, ENSG00000136238, ENSG00000120129	109	55	2857	6.19533	2.02142e-05	2.88777e-06	0.000471354
KEGG_PATHWAY	hsa04650:Natural killer cell mediated cytotoxicity	15	6.41026	1.19003e-06	ENSG00000169750, ENSG00000164305, ENSG00000134215, ENSG00000149269, ENSG00000141968, ENSG00000010810, ENSG00000087266, ENSG00000182866, ENSG00000102882, ENSG00000213658, ENSG00000100030, ENSG00000136238, ENSG00000043462, ENSG00000129946, ENSG00000165025	115	133	5085	4.98692	0.000103528	7.96404e-06	0.00128613
PANTHER_PATHWAY	P00005:Angiogenesis	25	10.6838	1.2762e-06	ENSG00000141639, ENSG00000155366, ENSG00000162434, ENSG00000188130, ENSG00000139725, ENSG00000126458, ENSG00000130669, ENSG00000156711, ENSG00000104611, ENSG00000143878, ENSG00000149269, ENSG00000099942, ENSG00000149177, ENSG00000071051, ENSG00000102882, ENSG00000173156, ENSG00000100030, ENSG00000186716, ENSG00000077264, ENSG00000180370, ENSG00000185386, ENSG00000112062, ENSG00000167193, ENSG0000…	109	222	2857	2.95169	4.97708e-05	6.22148e-06	0.00116057
PANTHER_PATHWAY	P00008:Axon guidance mediated by Slit/Robo	10	4.2735	2.03887e-06	ENSG00000143322, ENSG00000155366, ENSG00000169750, ENSG00000119729, ENSG00000173156, ENSG00000139725, ENSG00000070831, ENSG00000143878, ENSG00000136238, ENSG00000067560	109	33	2857	7.94273	7.95128e-05	8.83507e-06	0.00185412
PANTHER_PATHWAY	P00010:B cell activation	15	6.41026	2.10909e-06	ENSG00000169750, ENSG00000119729, ENSG00000126458, ENSG00000188130, ENSG00000134215, ENSG00000156711, ENSG00000141968, ENSG00000102882, ENSG00000100030, ENSG00000130147, ENSG00000185386, ENSG00000136573, ENSG00000112062, ENSG00000136238, ENSG00000165025	109	85	2857	4.62547	8.22513e-05	8.22543e-06	0.00191798
KEGG_PATHWAY	hsa04012:ErbB signaling pathway	12	5.12821	2.96176e-06	ENSG00000143322, ENSG00000102882, ENSG00000071051, ENSG00000100030, ENSG00000180370, ENSG00000077264, ENSG00000109458, ENSG00000130669, ENSG00000149269, ENSG00000099942, ENSG00000167193, ENSG00000129946	115	87	5085	6.09895	0.00025764	1.84051e-05	0.0032009
KEGG_PATHWAY	hsa05130:Pathogenic Escherichia coli infection	10	4.2735	3.80587e-06	ENSG00000085733, ENSG00000010810, ENSG00000106299, ENSG00000163466, ENSG00000184009, ENSG00000071051, ENSG00000111229, ENSG00000070831, ENSG00000180353, ENSG00000067560	115	57	5085	7.75744	0.000331057	2.20739e-05	0.00411316
PANTHER_PATHWAY	P00029:Huntington disease	20	8.54701	5.9545e-06	ENSG00000169750, ENSG00000119729, ENSG00000106299, ENSG00000138107, ENSG00000177105, ENSG00000115073, ENSG00000168374, ENSG00000138071, ENSG00000164305, ENSG00000070831, ENSG00000179674, ENSG00000115091, ENSG00000122644, ENSG00000175906, ENSG00000134287, ENSG00000133627, ENSG00000138794, ENSG00000188042, ENSG00000004059, ENSG00000136238	109	162	2857	3.23593	0.000232199	2.11113e-05	0.00541486
PANTHER_PATHWAY	P00053:T cell activation	17	7.26496	6.75681e-06	ENSG00000169750, ENSG00000119729, ENSG00000106299, ENSG00000126458, ENSG00000070831, ENSG00000134215, ENSG00000130669, ENSG00000149269, ENSG00000141968, ENSG00000182866, ENSG00000102882, ENSG00000071051, ENSG00000100030, ENSG00000077264, ENSG00000180370, ENSG00000136238, ENSG00000043462	109	120	2857	3.71323	0.000263482	2.19595e-05	0.00614444
PANTHER_PATHWAY	P00038:JAK/STAT signaling pathway	8	3.4188	9.69484e-06	ENSG00000162434, ENSG00000188130, ENSG00000033800, ENSG00000185338, ENSG00000078043, ENSG00000185386, ENSG00000156711, ENSG00000112062	109	22	2857	9.53128	0.000378029	2.90843e-05	0.00881609
PANTHER_PATHWAY	P00031:Inflammation mediated by chemokine and cytokine signaling pathway	27	11.5385	3.55437e-05	ENSG00000155366, ENSG00000169750, ENSG00000162434, ENSG00000163466, ENSG00000119729, ENSG00000139725, ENSG00000126458, ENSG00000138107, ENSG00000115073, ENSG00000065534, ENSG00000111229, ENSG00000070831, ENSG00000134215, ENSG00000143878, ENSG00000000938, ENSG00000130669, ENSG00000149269, ENSG00000141968, ENSG00000184557, ENSG00000173156, ENSG00000102882, ENSG00000100030, ENSG00000077264, ENSG0000…	109	304	2857	2.32795	0.00138527	9.90113e-05	0.0323186
KEGG_PATHWAY	hsa04370:VEGF signaling pathway	10	4.2735	3.79077e-05	ENSG00000169750, ENSG00000102882, ENSG00000188130, ENSG00000100030, ENSG00000070831, ENSG00000185386, ENSG00000156711, ENSG00000112062, ENSG00000129946, ENSG00000136238	115	75	5085	5.89565	0.0032926	0.000206106	0.0409614
PANTHER_PATHWAY	P00047:PDGF signaling pathway	19	8.11966	0.000104562	ENSG00000155366, ENSG00000162434, ENSG00000139725, ENSG00000126458, ENSG00000112658, ENSG00000033327, ENSG00000109458, ENSG00000134215, ENSG00000143878, ENSG00000141968, ENSG00000102882, ENSG00000173156, ENSG00000071051, ENSG00000100030, ENSG00000166484, ENSG00000075884, ENSG00000129946, ENSG00000067560, ENSG00000151702	109	181	2857	2.75143	0.00406982	0.000271838	0.0950477
KEGG_PATHWAY	hsa05120:Epithelial cell signaling in Helicobacter pylori infection	9	3.84615	0.000120217	ENSG00000188130, ENSG00000106278, ENSG00000164305, ENSG00000070831, ENSG00000185386, ENSG00000156711, ENSG00000149269, ENSG00000112062, ENSG00000136238	115	68	5085	5.8523	0.010405	0.000615077	0.129849
PANTHER_PATHWAY	P00018:EGF receptor signaling pathway	16	6.83761	0.000198584	ENSG00000169750, ENSG00000119729, ENSG00000188130, ENSG00000126458, ENSG00000177105, ENSG00000070831, ENSG00000033327, ENSG00000109458, ENSG00000156711, ENSG00000102882, ENSG00000100030, ENSG00000166484, ENSG00000185386, ENSG00000112062, ENSG00000136238, ENSG00000129946	109	141	2857	2.9743	0.00771562	0.000483979	0.180446
PANTHER_PATHWAY	P00049:Parkinson disease	13	5.55556	0.000357201	ENSG00000188130, ENSG00000101336, ENSG00000000938, ENSG00000156711, ENSG00000010810, ENSG00000182866, ENSG00000102882, ENSG00000100030, ENSG00000166484, ENSG00000130147, ENSG00000185386, ENSG00000136573, ENSG00000112062	109	102	2857	3.34062	0.0138367	0.000819272	0.324367
KEGG_PATHWAY	hsa04662:B cell receptor signaling pathway	8	3.4188	0.00133502	ENSG00000141968, ENSG00000169750, ENSG00000102882, ENSG00000100030, ENSG00000134215, ENSG00000070190, ENSG00000136238, ENSG00000165025	115	75	5085	4.71652	0.109724	0.00643609	1.43342
REACTOME_PATHWAY	REACT_9417:Signaling by EGFR	6	2.5641	0.00193721	ENSG00000102882, ENSG00000102606, ENSG00000100030, ENSG00000070831, ENSG00000109458, ENSG00000085832	67	47	3398	6.47444	0.0417627	0.0141193	1.50614
PANTHER_PATHWAY	P00056:VEGF signaling pathway	10	4.2735	0.00231591	ENSG00000141639, ENSG00000102882, ENSG00000188130, ENSG00000126458, ENSG00000100030, ENSG00000185386, ENSG00000104611, ENSG00000156711, ENSG00000112062, ENSG00000129946	109	78	2857	3.36039	0.0864575	0.00501103	2.08645
KEGG_PATHWAY	hsa04910:Insulin signaling pathway	10	4.2735	0.0030716	ENSG00000184557, ENSG00000119729, ENSG00000102882, ENSG00000106615, ENSG00000100030, ENSG00000185338, ENSG00000196396, ENSG00000099942, ENSG00000167193, ENSG00000129946	115	135	5085	3.27536	0.234817	0.0139876	3.2701
KEGG_PATHWAY	hsa04912:GnRH signaling pathway	8	3.4188	0.00610153	ENSG00000102882, ENSG00000188130, ENSG00000100030, ENSG00000166484, ENSG00000070831, ENSG00000185386, ENSG00000156711, ENSG00000112062	115	98	5085	3.60958	0.412841	0.0262717	6.40047
KEGG_PATHWAY	hsa05014:Amyotrophic lateral sclerosis (ALS)	6	2.5641	0.0063169	ENSG00000188130, ENSG00000164305, ENSG00000185386, ENSG00000156711, ENSG00000112062, ENSG00000136238	115	53	5085	5.00574	0.423807	0.0259114	6.61944
KEGG_PATHWAY	hsa05220:Chronic myeloid leukemia	7	2.99145	0.00637439	ENSG00000102882, ENSG00000100030, ENSG00000186716, ENSG00000033327, ENSG00000099942, ENSG00000167193, ENSG00000129946	115	75	5085	4.12696	0.4267	0.0249714	6.67781
KEGG_PATHWAY	hsa04621:NOD-like receptor signaling pathway	6	2.5641	0.0121522	ENSG00000102882, ENSG00000188130, ENSG00000100030, ENSG00000185386, ENSG00000156711, ENSG00000112062	115	62	5085	4.2791	0.654828	0.0451953	12.3782
KEGG_PATHWAY	hsa04914:Progesterone-mediated oocyte maturation	7	2.99145	0.0122088	ENSG00000127564, ENSG00000102882, ENSG00000188130, ENSG00000100030, ENSG00000185386, ENSG00000156711, ENSG00000112062	115	86	5085	3.59909	0.656547	0.0435525	12.4325
PANTHER_PATHWAY	P05911:Angiotensin II-stimulated signaling through G proteins and beta-arrestin	7	2.99145	0.0125492	ENSG00000155366, ENSG00000173156, ENSG00000102882, ENSG00000139725, ENSG00000100030, ENSG00000143878, ENSG00000067560	109	52	2857	3.52841	0.388913	0.0255888	10.8495
PANTHER_PATHWAY	P00003:Alzheimer disease-amyloid secretase pathway	8	3.4188	0.0176472	ENSG00000141639, ENSG00000102882, ENSG00000188130, ENSG00000100030, ENSG00000166484, ENSG00000185386, ENSG00000156711, ENSG00000112062	109	72	2857	2.91233	0.500619	0.0341235	14.9487
KEGG_PATHWAY	hsa05416:Viral myocarditis	6	2.5641	0.0208746	ENSG00000143322, ENSG00000010810, ENSG00000169750, ENSG00000184009, ENSG00000164305, ENSG00000136238	115	71	5085	3.73668	0.840437	0.0707826	20.3869
KEGG_PATHWAY	hsa05212:Pancreatic cancer	6	2.5641	0.0220428	ENSG00000169750, ENSG00000162434, ENSG00000102882, ENSG00000100030, ENSG00000070831, ENSG00000136238	115	72	5085	3.68478	0.856177	0.0718701	21.4075
KEGG_PATHWAY	hsa04620:Toll-like receptor signaling pathway	7	2.99145	0.0251528	ENSG00000102882, ENSG00000188130, ENSG00000100030, ENSG00000185386, ENSG00000156711, ENSG00000112062, ENSG00000136238	115	101	5085	3.06457	0.890987	0.0788061	24.067
PANTHER_PATHWAY	P00021:FGF signaling pathway	11	4.70085	0.0280439	ENSG00000169750, ENSG00000119729, ENSG00000102882, ENSG00000188130, ENSG00000126458, ENSG00000100030, ENSG00000166484, ENSG00000185386, ENSG00000156711, ENSG00000112062, ENSG00000136238	109	134	2857	2.15165	0.670224	0.0514547	22.7925
REACTOME_PATHWAY	REACT_16888:Signaling by PDGF	5	2.13675	0.0345242	ENSG00000102882, ENSG00000071051, ENSG00000100030, ENSG00000099942, ENSG00000167193	67	64	3398	3.96222	0.538352	0.175714	24.0407
PANTHER_PATHWAY	P00052:TGF-beta signaling pathway	11	4.70085	0.0607269	ENSG00000102882, ENSG00000188130, ENSG00000126458, ENSG00000106615, ENSG00000100030, ENSG00000122642, ENSG00000166484, ENSG00000070831, ENSG00000185386, ENSG00000156711, ENSG00000112062	109	153	2857	1.88445	0.913127	0.105115	43.432
KEGG_PATHWAY	hsa05200:Pathways in cancer	13	5.55556	0.0621903	ENSG00000169750, ENSG00000162434, ENSG00000033800, ENSG00000164305, ENSG00000070831, ENSG00000099942, ENSG00000102882, ENSG00000100030, ENSG00000078043, ENSG00000186716, ENSG00000136238, ENSG00000167193, ENSG00000067560	115	328	5085	1.75252	0.99625	0.180863	50.0395
REACTOME_PATHWAY	REACT_18266:Axon guidance	4	1.7094	0.068485	ENSG00000010810, ENSG00000102882, ENSG00000100030, ENSG00000132670	67	49	3398	4.14012	0.790021	0.268128	42.6057
KEGG_PATHWAY	hsa04530:Tight junction	7	2.99145	0.0793428	ENSG00000085733, ENSG00000184009, ENSG00000126458, ENSG00000143545, ENSG00000070831, ENSG00000180353, ENSG00000067560	115	134	5085	2.30986	0.999247	0.219642	59.0753
REACTOME_PATHWAY	REACT_604:Hemostasis	9	3.84615	0.0824843	ENSG00000010810, ENSG00000182866, ENSG00000116473, ENSG00000172757, ENSG00000196396, ENSG00000167193, ENSG00000127314, ENSG00000136238, ENSG00000165025	67	235	3398	1.94233	0.849514	0.270683	49.0199
KEGG_PATHWAY	hsa04930:Type II diabetes mellitus	4	1.7094	0.0874735	ENSG00000184557, ENSG00000102882, ENSG00000100030, ENSG00000185338	115	47	5085	3.76318	0.999652	0.233147	62.8166
PANTHER_PATHWAY	P00054:Toll receptor signaling pathway	6	2.5641	0.0921019	ENSG00000102882, ENSG00000188130, ENSG00000100030, ENSG00000185386, ENSG00000156711, ENSG00000112062	109	64	2857	2.45728	0.976909	0.151121	58.4671

## Sheet: Bicluster_D
Gene_ENSEMBL		Drug
ENSG00000167670		Doxorubicin
ENSG00000168148		Etoposide
ENSG00000149948		Gemcitabine
ENSG00000153113		GSK-650394
ENSG00000170365		Mitomycin C
ENSG00000120693		Obatoclax Mesylate
ENSG00000108799		OSU-03012
ENSG00000005339		QS11
ENSG00000102317		Thapsigargin
ENSG00000169714		Tipifarnib
ENSG00000135316		Vinorelbine
ENSG00000197111
ENSG00000082175
ENSG00000196419
ENSG00000134697
ENSG00000179041
ENSG00000126457
ENSG00000066336
ENSG00000077150
ENSG00000123268
ENSG00000164104
ENSG00000070770
ENSG00000130429
ENSG00000008083
ENSG00000101266
ENSG00000089157
ENSG00000080603
ENSG00000101773
ENSG00000089009
ENSG00000150459
ENSG00000107937
ENSG00000091831
ENSG00000185591
ENSG00000041802
ENSG00000073792
ENSG00000113658
ENSG00000074266
ENSG00000011304
ENSG00000178149
ENSG00000187531
ENSG00000148660
ENSG00000163913
ENSG00000166949
ENSG00000124214
ENSG00000131788
ENSG00000198604
ENSG00000070808
ENSG00000123091
ENSG00000170515
ENSG00000107262
ENSG00000100823
ENSG00000143321
ENSG00000213782
ENSG00000213246
ENSG00000136271
ENSG00000164985
ENSG00000184900
ENSG00000102038
ENSG00000170004
ENSG00000173039
ENSG00000085224
ENSG00000198846
ENSG00000113643
ENSG00000108312

## Sheet: Bicluster_D_Pathway_Enrichment
Category	Term	Count	%	PValue	Genes	List Total	Pop Hits	Pop Total	Fold Enrichment	Bonferroni	Benjamini	FDR
KEGG_PATHWAY	hsa04350:TGF-beta signaling pathway	6	9.375	2.14187e-05	ENSG00000166949, ENSG00000185591, ENSG00000170365, ENSG00000005339, ENSG00000113658, ENSG00000120693	22	87	5085	15.9404	0.00100618	0.00100618	0.0203421
KEGG_PATHWAY	hsa04310:Wnt signaling pathway	6	9.375	0.00029925	ENSG00000070770, ENSG00000166949, ENSG00000101266, ENSG00000070808, ENSG00000148660, ENSG00000005339	22	151	5085	9.18423	0.0139684	0.00700875	0.283873
PANTHER_PATHWAY	P00057:Wnt signaling pathway	9	14.0625	0.00109114	ENSG00000070770, ENSG00000102038, ENSG00000166949, ENSG00000101266, ENSG00000080603, ENSG00000170365, ENSG00000005339, ENSG00000113658, ENSG00000120693	21	332	2857	3.68804	0.0247972	0.0247972	0.861613
KEGG_PATHWAY	hsa04520:Adherens junction	4	6.25	0.00364916	ENSG00000070770, ENSG00000166949, ENSG00000101266, ENSG00000005339	22	77	5085	12.0071	0.157873	0.0556654	3.41279
REACTOME_PATHWAY	REACT_12034:Signaling by BMP	3	4.6875	0.00851248	ENSG00000170365, ENSG00000113658, ENSG00000120693	22	23	3398	20.1462	0.15716	0.15716	6.29936
KEGG_PATHWAY	hsa05200:Pathways in cancer	6	9.375	0.00933588	ENSG00000131788, ENSG00000166949, ENSG00000077150, ENSG00000005339, ENSG00000066336, ENSG00000173039	22	328	5085	4.2281	0.356509	0.104356	8.52373
REACTOME_PATHWAY	REACT_71:Gene Expression	7	10.9375	0.0162405	ENSG00000011304, ENSG00000089009, ENSG00000113643, ENSG00000197111, ENSG00000005339, ENSG00000089157, ENSG00000213246	22	350	3398	3.08909	0.27926	0.151036	11.7168
PANTHER_PATHWAY	P00052:TGF-beta signaling pathway	5	7.8125	0.0195563	ENSG00000166949, ENSG00000170365, ENSG00000005339, ENSG00000113658, ENSG00000120693	21	153	2857	4.446	0.365077	0.20318	14.4908
KEGG_PATHWAY	hsa04720:Long-term potentiation	3	4.6875	0.0314188	ENSG00000070808, ENSG00000148660, ENSG00000005339	22	68	5085	10.1972	0.776954	0.259238	26.1556
PANTHER_PATHWAY	P00059:p53 pathway	4	6.25	0.0488971	ENSG00000108312, ENSG00000184900, ENSG00000005339, ENSG00000187531	21	120	2857	4.53492	0.684331	0.319109	32.7917
KEGG_PATHWAY	hsa04916:Melanogenesis	3	4.6875	0.0619957	ENSG00000070808, ENSG00000148660, ENSG00000005339	22	99	5085	7.00413	0.950611	0.394281	45.5502
REACTOME_PATHWAY	REACT_6167:Influenza Infection	4	6.25	0.0699115	ENSG00000011304, ENSG00000089009, ENSG00000197111, ENSG00000089157	22	157	3398	3.93515	0.765315	0.383175	42.3976
KEGG_PATHWAY	hsa04114:Oocyte meiosis	3	4.6875	0.0745797	ENSG00000082175, ENSG00000070808, ENSG00000148660	22	110	5085	6.30372	0.973822	0.405721	52.106
KEGG_PATHWAY	hsa04722:Neurotrophin signaling pathway	3	4.6875	0.0916807	ENSG00000070808, ENSG00000148660, ENSG00000173039	22	124	5085	5.59201	0.989105	0.431603	59.8818

## Sheet: Bicluster_E
Gene_ENSEMBL		Drug
ENSG00000169083		AZD6244
ENSG00000170345		CI-1040
ENSG00000179409		PD-0325901
ENSG00000124107		RDEA119
ENSG00000176170
ENSG00000171150
ENSG00000100485
ENSG00000160293
ENSG00000154310
ENSG00000121552
ENSG00000213585
ENSG00000184357
ENSG00000017427
ENSG00000113580
ENSG00000170542
ENSG00000157456
ENSG00000197471
ENSG00000162607
ENSG00000162772
ENSG00000118217
ENSG00000148180
ENSG00000198742
ENSG00000140575
ENSG00000205352
ENSG00000182718
ENSG00000197641
ENSG00000187954
ENSG00000181788
ENSG00000077984
ENSG00000089289
ENSG00000197747
ENSG00000131981
ENSG00000131864
ENSG00000101000
ENSG00000102359
ENSG00000115232
ENSG00000177380
ENSG00000034971
ENSG00000115738
ENSG00000129515
ENSG00000124942
ENSG00000105370
ENSG00000170606
ENSG00000170017
ENSG00000168003
ENSG00000100351
ENSG00000196914
ENSG00000132002
ENSG00000154016
ENSG00000185800
ENSG00000143870
ENSG00000143847
ENSG00000106927
ENSG00000136158
ENSG00000071564
ENSG00000049540
ENSG00000162613
ENSG00000221838
ENSG00000175899
ENSG00000169047
ENSG00000136810
ENSG00000076928
ENSG00000075618
ENSG00000105851
ENSG00000133124
ENSG00000078668
ENSG00000100348
ENSG00000074201
ENSG00000177885
ENSG00000198900
ENSG00000131626
ENSG00000003402
ENSG00000111859
ENSG00000139289
ENSG00000100811
ENSG00000099866
ENSG00000169393
ENSG00000162734
ENSG00000143799
ENSG00000124181
ENSG00000185950
ENSG00000021355
ENSG00000082996
ENSG00000057149
ENSG00000101439
ENSG00000188846
ENSG00000186350
ENSG00000042980
ENSG00000010610
ENSG00000116030
ENSG00000114573
ENSG00000042832
ENSG00000143226
ENSG00000135966
ENSG00000126602
ENSG00000117984
ENSG00000181143
ENSG00000159352
ENSG00000170248
ENSG00000242252
ENSG00000164733
ENSG00000147065
ENSG00000120899
ENSG00000100097
ENSG00000116039
ENSG00000120690
ENSG00000198467
ENSG00000206073
ENSG00000013725
ENSG00000007908
ENSG00000005022
ENSG00000114423
ENSG00000139220
ENSG00000161011
ENSG00000127947
ENSG00000114316
ENSG00000254647
ENSG00000173762
ENSG00000116824
ENSG00000122779

## Sheet: Bicluster_E_Pathway_Enrichment
Category	Term	Count	%	PValue	Genes	List Total	Pop Hits	Pop Total	Fold Enrichment	Bonferroni	Benjamini	FDR
PANTHER_PATHWAY	P00032:Insulin/IGF pathway-mitogen activated protein kinase kinase/MAP kinase cascade	9	7.62712	9.7617e-08	ENSG00000133124, ENSG00000154016, ENSG00000169047, ENSG00000100485, ENSG00000185950, ENSG00000170345, ENSG00000017427, ENSG00000177885, ENSG00000100351	39	47	2857	14.0278	3.80705e-06	3.80705e-06	8.87723e-05
KEGG_PATHWAY	hsa04660:T cell receptor signaling pathway	9	7.62712	1.47565e-05	ENSG00000160293, ENSG00000124181, ENSG00000100485, ENSG00000114423, ENSG00000105851, ENSG00000170345, ENSG00000010610, ENSG00000177885, ENSG00000100351	55	108	5085	7.70455	0.00115035	0.00115035	0.015608
KEGG_PATHWAY	hsa04514:Cell adhesion molecules (CAMs)	8	6.77966	0.000433863	ENSG00000197471, ENSG00000007908, ENSG00000013725, ENSG00000170017, ENSG00000010610, ENSG00000099866, ENSG00000115232, ENSG00000116824	55	132	5085	5.60331	0.0332822	0.0167819	0.457979
PANTHER_PATHWAY	P00010:B cell activation	7	5.9322	0.000746713	ENSG00000154016, ENSG00000160293, ENSG00000100485, ENSG00000105851, ENSG00000170345, ENSG00000177885, ENSG00000100351	39	85	2857	6.03288	0.0287124	0.0144608	0.677008
PANTHER_PATHWAY	P00053:T cell activation	8	6.77966	0.000825244	ENSG00000154016, ENSG00000160293, ENSG00000124181, ENSG00000100485, ENSG00000105851, ENSG00000170345, ENSG00000177885, ENSG00000100351	39	120	2857	4.88376	0.031685	0.0106752	0.747971
KEGG_PATHWAY	hsa04960:Aldosterone-regulated sodium reabsorption	5	4.23729	0.000859953	ENSG00000133124, ENSG00000169047, ENSG00000105851, ENSG00000185950, ENSG00000017427	55	41	5085	11.2749	0.0649032	0.0221201	0.905905
KEGG_PATHWAY	hsa04810:Regulation of actin cytoskeleton	9	7.62712	0.00173749	ENSG00000160293, ENSG00000148180, ENSG00000076928, ENSG00000100485, ENSG00000105851, ENSG00000196914, ENSG00000140575, ENSG00000147065, ENSG00000115232	55	215	5085	3.87019	0.126845	0.0333421	1.82267
KEGG_PATHWAY	hsa04722:Neurotrophin signaling pathway	7	5.9322	0.00184632	ENSG00000133124, ENSG00000169047, ENSG00000124181, ENSG00000100485, ENSG00000105851, ENSG00000185950, ENSG00000177885	55	124	5085	5.21921	0.134239	0.0284176	1.93582
PANTHER_PATHWAY	P00047:PDGF signaling pathway	9	7.62712	0.00209797	ENSG00000154016, ENSG00000160293, ENSG00000124181, ENSG00000100485, ENSG00000105851, ENSG00000170345, ENSG00000120690, ENSG00000177885, ENSG00000100351	39	181	2857	3.64258	0.078642	0.0202684	1.89176
REACTOME_PATHWAY	REACT_604:Hemostasis	9	7.62712	0.00212835	ENSG00000168003, ENSG00000197471, ENSG00000076928, ENSG00000124181, ENSG00000175899, ENSG00000017427, ENSG00000177885, ENSG00000115232, ENSG00000116824	36	235	3398	3.61489	0.0659075	0.0659075	1.82837
PANTHER_PATHWAY	P00018:EGF receptor signaling pathway	8	6.77966	0.00213736	ENSG00000154016, ENSG00000124181, ENSG00000100485, ENSG00000114423, ENSG00000136158, ENSG00000105851, ENSG00000177885, ENSG00000100351	39	141	2857	4.15639	0.0800594	0.0165507	1.92697
KEGG_PATHWAY	hsa05223:Non-small cell lung cancer	5	4.23729	0.00242526	ENSG00000124181, ENSG00000100485, ENSG00000105851, ENSG00000177885, ENSG00000186350	55	54	5085	8.56061	0.172544	0.0310736	2.5358
KEGG_PATHWAY	hsa04910:Insulin signaling pathway	7	5.9322	0.00284077	ENSG00000133124, ENSG00000169047, ENSG00000100485, ENSG00000114423, ENSG00000105851, ENSG00000185950, ENSG00000177885	55	135	5085	4.79394	0.199001	0.0312021	2.96436
KEGG_PATHWAY	hsa04666:Fc gamma R-mediated phagocytosis	6	5.08475	0.0031424	ENSG00000160293, ENSG00000148180, ENSG00000143226, ENSG00000124181, ENSG00000105851, ENSG00000176170	55	95	5085	5.83923	0.217681	0.0302206	3.2744
PANTHER_PATHWAY	P00048:PI3 kinase pathway	7	5.9322	0.00358703	ENSG00000154016, ENSG00000169047, ENSG00000100485, ENSG00000105851, ENSG00000185950, ENSG00000177885, ENSG00000100351	39	115	2857	4.45909	0.130768	0.0230869	3.21507
KEGG_PATHWAY	hsa05214:Glioma	5	4.23729	0.00425747	ENSG00000124181, ENSG00000100485, ENSG00000105851, ENSG00000017427, ENSG00000177885	55	63	5085	7.33766	0.28308	0.0363015	4.41275
REACTOME_PATHWAY	REACT_508:Signal attenuation	3	2.54237	0.0053487	ENSG00000169047, ENSG00000185950, ENSG00000177885	36	11	3398	25.7424	0.157699	0.0822304	4.53863
PANTHER_PATHWAY	P00036:Interleukin signaling pathway	9	7.62712	0.00562835	ENSG00000154016, ENSG00000169047, ENSG00000100485, ENSG00000105851, ENSG00000185950, ENSG00000170345, ENSG00000135966, ENSG00000177885, ENSG00000100351	39	212	2857	3.10994	0.197582	0.0309572	5.00335
REACTOME_PATHWAY	REACT_6900:Signaling in Immune system	9	7.62712	0.00718033	ENSG00000168003, ENSG00000197471, ENSG00000124181, ENSG00000010610, ENSG00000177885, ENSG00000099866, ENSG00000115232, ENSG00000100351, ENSG00000116824	36	286	3398	2.97028	0.205942	0.0739865	6.05041
PANTHER_PATHWAY	P00005:Angiogenesis	9	7.62712	0.00742792	ENSG00000154016, ENSG00000124181, ENSG00000100485, ENSG00000105851, ENSG00000170345, ENSG00000177885, ENSG00000100351, ENSG00000120899, ENSG00000176170	39	222	2857	2.96985	0.252313	0.0356937	6.55538
PANTHER_PATHWAY	P00021:FGF signaling pathway	7	5.9322	0.00760376	ENSG00000154016, ENSG00000124181, ENSG00000100485, ENSG00000136158, ENSG00000105851, ENSG00000177885, ENSG00000100351	39	134	2857	3.82683	0.257461	0.0325345	6.70582
KEGG_PATHWAY	hsa04670:Leukocyte transendothelial migration	6	5.08475	0.00789513	ENSG00000160293, ENSG00000124181, ENSG00000105851, ENSG00000147065, ENSG00000115232, ENSG00000120899	55	118	5085	4.70108	0.461121	0.0599539	8.04258
KEGG_PATHWAY	hsa04662:B cell receptor signaling pathway	5	4.23729	0.00791063	ENSG00000160293, ENSG00000100485, ENSG00000105851, ENSG00000170345, ENSG00000177885	55	75	5085	6.16364	0.461777	0.0547602	8.05777
KEGG_PATHWAY	hsa04664:Fc epsilon RI signaling pathway	5	4.23729	0.00906925	ENSG00000160293, ENSG00000124181, ENSG00000100485, ENSG00000105851, ENSG00000177885	55	78	5085	5.92657	0.508665	0.0574997	9.18724
KEGG_PATHWAY	hsa04650:Natural killer cell mediated cytotoxicity	6	5.08475	0.0128677	ENSG00000160293, ENSG00000124181, ENSG00000100485, ENSG00000105851, ENSG00000177885, ENSG00000120899	55	133	5085	4.17088	0.635852	0.0747648	12.8026
KEGG_PATHWAY	hsa04012:ErbB signaling pathway	5	4.23729	0.0131952	ENSG00000124181, ENSG00000100485, ENSG00000114423, ENSG00000105851, ENSG00000177885	55	87	5085	5.31348	0.645155	0.0713332	13.1081
KEGG_PATHWAY	hsa04930:Type II diabetes mellitus	4	3.38983	0.0132051	ENSG00000133124, ENSG00000169047, ENSG00000105851, ENSG00000185950	55	47	5085	7.86847	0.645435	0.0667892	13.1174
KEGG_PATHWAY	hsa05215:Prostate cancer	5	4.23729	0.0142508	ENSG00000100485, ENSG00000169083, ENSG00000105851, ENSG00000017427, ENSG00000177885	55	89	5085	5.19408	0.673577	0.0675806	14.0863
PANTHER_PATHWAY	P00031:Inflammation mediated by chemokine and cytokine signaling pathway	10	8.47458	0.0155685	ENSG00000154016, ENSG00000160293, ENSG00000171150, ENSG00000124181, ENSG00000100485, ENSG00000105851, ENSG00000177885, ENSG00000115232, ENSG00000100351, ENSG00000120899	39	304	2857	2.40975	0.457705	0.0593598	13.2979
KEGG_PATHWAY	hsa05200:Pathways in cancer	9	7.62712	0.0211608	ENSG00000124181, ENSG00000100485, ENSG00000114423, ENSG00000169083, ENSG00000105851, ENSG00000170345, ENSG00000017427, ENSG00000177885, ENSG00000186350	55	328	5085	2.53686	0.811424	0.0934714	20.2471
PANTHER_PATHWAY	P00034:Integrin signalling pathway	8	6.77966	0.0229734	ENSG00000154016, ENSG00000100485, ENSG00000105851, ENSG00000177885, ENSG00000127947, ENSG00000115232, ENSG00000100351, ENSG00000120899	39	219	2857	2.67603	0.59603	0.0790977	19.0514
KEGG_PATHWAY	hsa04630:Jak-STAT signaling pathway	6	5.08475	0.0234764	ENSG00000171150, ENSG00000100485, ENSG00000114423, ENSG00000136158, ENSG00000105851, ENSG00000177885	55	155	5085	3.57889	0.843233	0.0978226	22.2203
PANTHER_PATHWAY	P00033:Insulin/IGF pathway-protein kinase B signaling cascade	5	4.23729	0.0279251	ENSG00000133124, ENSG00000169047, ENSG00000105851, ENSG00000185950, ENSG00000017427	39	88	2857	4.1623	0.668648	0.0879384	22.7066
PANTHER_PATHWAY	P04393:Ras Pathway	5	4.23729	0.0300266	ENSG00000154016, ENSG00000100485, ENSG00000105851, ENSG00000177885, ENSG00000100351	39	90	2857	4.0698	0.695468	0.0874021	24.213
REACTOME_PATHWAY	REACT_11061:Signalling by NGF	6	5.08475	0.032324	ENSG00000169047, ENSG00000076928, ENSG00000124181, ENSG00000185950, ENSG00000177885, ENSG00000161011	36	176	3398	3.2178	0.650571	0.231153	24.7667
KEGG_PATHWAY	hsa04920:Adipocytokine signaling pathway	4	3.38983	0.0336455	ENSG00000133124, ENSG00000169047, ENSG00000185950, ENSG00000186350	55	67	5085	5.51967	0.930714	0.131077	30.3732
KEGG_PATHWAY	hsa04020:Calcium signaling pathway	6	5.08475	0.0378127	ENSG00000078668, ENSG00000005022, ENSG00000124181, ENSG00000213585, ENSG00000120899, ENSG00000176170	55	176	5085	3.15186	0.95054	0.139576	33.4844
KEGG_PATHWAY	hsa05220:Chronic myeloid leukemia	4	3.38983	0.0447151	ENSG00000100485, ENSG00000114423, ENSG00000105851, ENSG00000177885	55	75	5085	4.93091	0.971792	0.156261	38.3618
KEGG_PATHWAY	hsa05210:Colorectal cancer	4	3.38983	0.0590702	ENSG00000100485, ENSG00000105851, ENSG00000170345, ENSG00000177885	55	84	5085	4.4026	0.991341	0.194161	47.4838
REACTOME_PATHWAY	REACT_498:Signaling by Insulin receptor	3	2.54237	0.0602243	ENSG00000169047, ENSG00000185950, ENSG00000177885	36	39	3398	7.26068	0.862983	0.328022	41.6061
KEGG_PATHWAY	hsa04510:Focal adhesion	6	5.08475	0.0607358	ENSG00000160293, ENSG00000100485, ENSG00000105851, ENSG00000017427, ENSG00000177885, ENSG00000115232	55	201	5085	2.75984	0.992459	0.191435	48.4588
KEGG_PATHWAY	hsa04640:Hematopoietic cell lineage	4	3.38983	0.0625238	ENSG00000173762, ENSG00000010610, ENSG00000115232, ENSG00000116824	55	86	5085	4.30021	0.9935	0.18928	49.4873
PANTHER_PATHWAY	P00030:Hypoxia response via HIF activation	3	2.54237	0.0778858	ENSG00000100348, ENSG00000105851, ENSG00000136810	39	35	2857	6.27912	0.957674	0.202189	52.1641
PANTHER_PATHWAY	P00020:FAS signaling pathway	3	2.54237	0.0817934	ENSG00000003402, ENSG00000148180, ENSG00000143799	39	36	2857	6.1047	0.964135	0.198977	53.9763
PANTHER_PATHWAY	P00056:VEGF signaling pathway	4	3.38983	0.0834915	ENSG00000124181, ENSG00000105851, ENSG00000120899, ENSG00000176170	39	78	2857	3.75674	0.966633	0.191449	54.7445
REACTOME_PATHWAY	REACT_9417:Signaling by EGFR	3	2.54237	0.0835174	ENSG00000124181, ENSG00000136158, ENSG00000177885	36	47	3398	6.02482	0.938627	0.371948	53.0144
PANTHER_PATHWAY	P00006:Apoptosis signaling pathway	5	4.23729	0.0896853	ENSG00000003402, ENSG00000162772, ENSG00000105851, ENSG00000170345, ENSG00000118217	39	129	2857	2.8394	0.974386	0.193915	57.4509
