# Supplementary material for: Knowledge-guided gene prioritization reveals new insights into the mechanisms of chemoresistance
Source: Genome Biol. 2017 Aug 11;18:153. doi: 10.1186/s13059-017-1282-3 (PMC5554409; doi:10.1186/s13059-017-1282-3)
Supplement: Supplementary file 7 — The drug sensitivity prediction obtained using ProGENI with different types of network and variations of ProGENI. (XLSX 65 kb) [file 13059_2017_1282_MOESM7_ESM.xlsx]

## Sheet: Summary
This sheet provides a summary of comparisons provided in "Systematic performance analysis of ProGENI" using the LCL dataset
Method 1 is the method that performed better
P-values are calculated using one-sided Wilcoxon signed rank test on the average SPCI for each drug and FDR is used for multiple hypothesis testing correction
Method 1	Method 2	FDR	# drugs PIF > 55%	# drugs PIF < 45%
ProGENI-BDI	PCC	0.032	9	3		Comparisons related to sensitivity of ProGENI to the choice of network
ProGENI-STRING	ProGENI-BDI	0.046	4	2
Method 1	Method 2	# drugs PIF > 55%	# drugs PIF < 45%
ProGENI-BDI-MA	PCC	11	3			Comparisons related to the role of different types of edges in the performance of ProGENI
ProGENI-BDI-CO	PCC	7	5
PCC	ProGENI-BDI-GI	6	9
Method 1	Method 2	p-value
ProGENI	ProGENI-PCC	0.42
ProGENI	ProGENI-ACG	0.41				Comparisons related to the role of different steps of ProGENI (using STRING network)
ProGENI	NHDS	0.011
ProGENI	ProGENI-NH	0.38

## Sheet: ProGENI-BDI_v_PCC_LCL
Drug	p-value	FDR	PIF	baseline_mean	ProGENI_mean
MPA	4.28e-06	3.43e-05	65.6	0.714502	0.730322
TCN	8.74e-08	2.1e-06	64.8	0.522289	0.568648
rapamycin	2.79e-05	0.00012283	62	0.605753	0.627055
arsenic	2.38e-05	0.00012283	61.2	0.513201	0.533712
cladribine	0.000560703	0.00192241	61.2	0.602055	0.618821
radiation	0.0292921	0.0647636	59.2	0.560054	0.570397
TMZ	0.0561914	0.112383	56	0.470732	0.479113
carboplatin	0.00408488	0.0122547	55.6	0.595774	0.611735
6MP	0.0278954	0.0647636	55.2	0.638587	0.651804
docetaxel	0.0296833	0.0647636	53.6	0.58482	0.596862
epirubicin	0.150758	0.241213	53.2	0.62799	0.642261
everolimus	0.135954	0.233064	53.2	0.570368	0.578785
doxorubicin	0.357322	0.504454	52.8	0.641474	0.648823
NAPQI	0.537041	0.644449	52.8	0.575448	0.581943
arac	0.995469	0.995469	50.8	0.650505	0.650872
hypoxia	0.854075	0.891209	50	0.589822	0.591829
gemcitabine	0.712665	0.777453	49.2	0.745247	0.747093
fludarabine	0.468597	0.591912	48.4	0.540269	0.535275
paclitaxel	0.254375	0.381562	48.4	0.541981	0.538438
MTX	0.422249	0.562998	46.8	0.587531	0.58671
metformin	0.639867	0.731276	46.4	0.584468	0.583284
cddp	0.083553	0.154252	44	0.606918	0.598484
oxaliplatin	3.07e-05	0.00012283	38.8	0.693723	0.671571
6TG	4.02e-06	3.43e-05	35.2	0.746045	0.720526

## Sheet: ProGENI-STRING_v_ProGENI-BDI_LC
Drug	p-value	FDR	PIF	baseline_mean	ProGENI_mean
paclitaxel	1.94e-05	0.000464678	64.8	0.538438	0.559182
NAPQI	0.00789349	0.0631479	58.4	0.581943	0.597032
docetaxel	0.0130384	0.0782304	57.6	0.596862	0.608708
TCN	0.205029	0.447336	56	0.568648	0.581085
radiation	0.0930048	0.243067	54.8	0.570397	0.582734
cddp	0.37587	0.693915	53.6	0.598484	0.601654
doxorubicin	0.0989329	0.243067	53.6	0.648823	0.659782
everolimus	0.021591	0.103637	53.2	0.578785	0.594757
arac	0.101278	0.243067	52.8	0.650872	0.6585
carboplatin	0.484286	0.774858	52.8	0.611735	0.614867
oxaliplatin	0.2738	0.5476	52.8	0.671571	0.676554
epirubicin	0.638617	0.78668	51.6	0.642261	0.645559
fludarabine	0.476136	0.774858	50.8	0.535275	0.538893
metformin	0.977346	0.977346	49.6	0.583284	0.583003
arsenic	0.655567	0.78668	49.2	0.533712	0.530549
MPA	0.73559	0.840675	48.8	0.730322	0.732339
MTX	0.796261	0.868649	48.8	0.58671	0.582606
6TG	0.527862	0.78668	48.4	0.720526	0.717011
hypoxia	0.598593	0.78668	48.4	0.591829	0.588395
TMZ	0.92031	0.960324	48.4	0.479113	0.482431
cladribine	0.587713	0.78668	47.6	0.618821	0.621527
gemcitabine	0.074752	0.243067	45.6	0.747093	0.739347
rapamycin	0.0975116	0.243067	42.8	0.627055	0.620138
6MP	5.76e-05	0.000691766	38.4	0.651804	0.627064

## Sheet: ProGENI-MA-BDI_v_PCC_LCL
Drug	p-value	FDR	PIF	baseline_mean	ProGENI_mean
TCN	8.02e-09	1.93e-07	66.8	0.522289	0.572448
MPA	9.48e-08	7.59e-07	65.6	0.714502	0.733125
arsenic	1.67e-08	2.01e-07	63.6	0.513201	0.540583
rapamycin	2.19e-05	0.000118792	61.2	0.605753	0.626833
6MP	0.00159269	0.00477806	58.4	0.638587	0.658447
cladribine	0.000553488	0.00189767	58	0.602055	0.618077
TMZ	0.011495	0.02508	57.6	0.470732	0.482864
docetaxel	0.00344646	0.00919055	57.2	0.58482	0.600248
carboplatin	0.00554274	0.0133026	55.6	0.595774	0.610959
doxorubicin	0.369778	0.52204	55.6	0.641474	0.647351
radiation	0.0266758	0.0533516	55.2	0.560054	0.571497
everolimus	0.0408571	0.0754284	54	0.570368	0.582364
epirubicin	0.0658197	0.105311	52.8	0.62799	0.646347
NAPQI	0.673972	0.808766	52	0.575448	0.580895
arac	0.864369	0.975537	49.2	0.650505	0.649583
hypoxia	0.93489	0.975537	48.4	0.589822	0.591672
fludarabine	0.395488	0.527317	48	0.540269	0.534498
gemcitabine	0.929333	0.975537	48	0.745247	0.74479
paclitaxel	0.152755	0.229132	47.6	0.541981	0.536354
MTX	0.432424	0.546219	46.8	0.587531	0.587402
metformin	0.985709	0.985709	46.4	0.584468	0.58662
cddp	0.0455496	0.078085	42.8	0.606918	0.597609
6TG	6.21e-05	0.000248316	39.2	0.746045	0.722992
oxaliplatin	2.47e-05	0.000118792	37.2	0.693723	0.671449

## Sheet: ProGENI-CO-BDI_v_PCC_LCL
Drug	p-value	FDR	PIF	baseline_mean	ProGENI_mean
TCN	4.78e-13	1.15e-11	70	0.522289	0.589402
rapamycin	7.27e-08	4.36e-07	64.8	0.605753	0.63377
docetaxel	2.86e-07	1.37e-06	63.6	0.58482	0.611511
cladribine	2.82e-06	1.13e-05	61.6	0.602055	0.624003
carboplatin	0.00160226	0.00480678	59.6	0.595774	0.6127
radiation	0.0639174	0.118001	57.6	0.560054	0.567992
everolimus	0.0238264	0.0476529	55.2	0.570368	0.582632
arsenic	0.0194039	0.0423358	54	0.513201	0.524567
doxorubicin	0.287828	0.38377	53.6	0.641474	0.650282
epirubicin	0.273035	0.38377	53.6	0.62799	0.639607
fludarabine	0.697738	0.797415	53.6	0.540269	0.541336
TMZ	0.188373	0.322925	52.8	0.470732	0.476926
MPA	0.338037	0.41954	52.4	0.714502	0.716335
paclitaxel	0.349616	0.41954	52	0.541981	0.550172
NAPQI	0.946708	0.946708	51.6	0.575448	0.576445
metformin	0.932806	0.946708	49.2	0.584468	0.585895
hypoxia	0.830837	0.906368	48.4	0.589822	0.587699
MTX	0.247522	0.371283	46.4	0.587531	0.584662
gemcitabine	0.227407	0.363851	46	0.745247	0.738583
6MP	0.00949539	0.0227889	44.8	0.638587	0.620216
cddp	0.00409619	0.0109232	42.4	0.606918	0.591186
arac	2.04e-05	6.98e-05	38.8	0.650505	0.62712
oxaliplatin	1.54e-09	1.23e-08	32	0.693723	0.662355
6TG	3.49e-12	4.19e-11	29.2	0.746045	0.704579

## Sheet: ProGENI-GI-BDI_v_PCC_LCL
Drug	p-value	FDR	PIF	baseline_mean	ProGENI_mean
rapamycin	2.54e-08	3.05e-07	66.4	0.605753	0.63432
arsenic	2.54e-07	2.03e-06	64.4	0.513201	0.538567
MPA	0.00254181	0.00677817	60.8	0.714502	0.723959
TCN	9.59e-05	0.000287636	60.4	0.522289	0.556639
paclitaxel	6.37e-05	0.000218417	59.6	0.541981	0.563883
carboplatin	0.0243742	0.0531801	55.6	0.595774	0.60746
NAPQI	0.081545	0.130472	53.2	0.575448	0.587386
TMZ	0.93767	0.93767	50.8	0.470732	0.469382
epirubicin	0.57812	0.630677	50.4	0.62799	0.633163
fludarabine	0.559158	0.630677	50.4	0.540269	0.543851
6MP	0.344241	0.413089	48.8	0.638587	0.631789
docetaxel	0.649268	0.677497	48.8	0.58482	0.581862
gemcitabine	0.138263	0.18435	48.4	0.745247	0.736583
everolimus	0.296635	0.374697	47.6	0.570368	0.564719
hypoxia	0.125284	0.176871	46.8	0.589822	0.579922
radiation	0.00369624	0.00887097	44.8	0.560054	0.542924
doxorubicin	0.0597732	0.102468	44.4	0.641474	0.628193
MTX	0.114674	0.172011	44	0.587531	0.582892
metformin	0.0308163	0.0616326	43.2	0.584468	0.57221
6TG	0.0465984	0.0860278	42.8	0.746045	0.736794
arac	3.08e-06	1.85e-05	39.2	0.650505	0.622202
cladribine	4.32e-05	0.00018641	38.8	0.602055	0.581321
cddp	4.66e-05	0.00018641	37.6	0.606918	0.584402
oxaliplatin	2.13e-16	5.12e-15	27.6	0.693723	0.646403

## Sheet: ProGENI-SVR_v_ProGENI-PCC-SVR
Drug	p-value	FDR	PIF	baseline_mean	ProGENI_mean
MPA	8.1151e-21	1.94762e-19	78	0.717128	0.732339
TCN	6.88646e-19	8.26375e-18	75.2	0.52654	0.581085
paclitaxel	4.84873e-12	2.90924e-11	68.8	0.536943	0.559182
doxorubicin	1.5326e-08	7.3565e-08	65.6	0.645954	0.659782
docetaxel	1.0928e-05	4.37119e-05	64.4	0.595023	0.608708
radiation	0.000840868	0.00201808	59.2	0.570362	0.582734
rapamycin	0.000257786	0.00068743	58.4	0.610184	0.620138
epirubicin	0.0380158	0.0608253	54.8	0.640261	0.645559
carboplatin	0.194911	0.259882	53.6	0.611541	0.614867
cladribine	0.516501	0.538958	53.2	0.618835	0.621527
arsenic	0.380124	0.434428	48.4	0.53442	0.530549
6MP	0.299882	0.378798	47.2	0.629333	0.627064
gemcitabine	0.486473	0.530697	46.8	0.740598	0.739347
NAPQI	0.0581328	0.0820699	46.8	0.604835	0.597032
arac	0.979437	0.979437	46	0.65832	0.6585
cddp	0.0222979	0.038225	45.6	0.605674	0.601654
everolimus	0.0447994	0.0671991	44.8	0.603078	0.594757
fludarabine	0.35641	0.427692	43.6	0.543259	0.538893
MTX	0.00513982	0.00948891	42.8	0.587069	0.582606
oxaliplatin	0.00019654	0.000589619	42.4	0.687237	0.676554
TMZ	0.00448562	0.00897125	41.6	0.488259	0.482431
metformin	0.000104158	0.000357114	41.2	0.597541	0.583003
hypoxia	0.00401764	0.00876576	40.4	0.595486	0.588395
6TG	1.32501e-12	1.06e-11	32	0.737466	0.717011

## Sheet: ProGENI-SVR_v_ProGENI-ACG-SVR
Drug	p-value	FDR	PIF	baseline_mean	ProGENI_mean
MPA	9.67476e-24	2.32194e-22	78.4	0.715555	0.732339
TCN	1.07445e-20	1.28935e-19	75.6	0.528878	0.581085
doxorubicin	1.24762e-06	4.9905e-06	66.4	0.648371	0.659782
paclitaxel	5.71024e-14	4.56819e-13	65.6	0.534789	0.559182
docetaxel	1.23588e-09	5.93221e-09	65.2	0.589842	0.608708
carboplatin	0.00360448	0.00786432	55.2	0.606394	0.614867
radiation	0.0138598	0.0255874	54.8	0.574328	0.582734
fludarabine	0.0898183	0.126802	54.4	0.531315	0.538893
epirubicin	0.0483584	0.0763429	54	0.640427	0.645559
gemcitabine	0.833564	0.833564	49.6	0.738713	0.739347
arsenic	0.0508953	0.0763429	48	0.538207	0.530549
6MP	0.229094	0.305458	47.2	0.630393	0.627064
NAPQI	0.306033	0.36724	46	0.601555	0.597032
cladribine	0.253647	0.320397	45.6	0.624495	0.621527
arac	0.361444	0.413079	45.2	0.661291	0.6585
hypoxia	0.64362	0.671604	45.2	0.587326	0.588395
MTX	0.0235566	0.0403827	45.2	0.586357	0.582606
cddp	0.012321	0.024642	44.4	0.605839	0.601654
rapamycin	0.407253	0.444276	44.4	0.620395	0.620138
oxaliplatin	0.000212058	0.00050894	40.8	0.687019	0.676554
metformin	4.40484e-05	0.000117463	38.8	0.59879	0.583003
TMZ	2.32589e-05	6.97768e-05	37.2	0.492426	0.482431
everolimus	2.24591e-05	6.97768e-05	36	0.611555	0.594757
6TG	2.51342e-12	1.50805e-11	31.2	0.735845	0.717011

## Sheet: ProGENI-SVR_v_NHDS-SVR
Drug	p-value	FDR	PIF	baseline_mean	ProGENI_mean
cladribine	3.35e-22	4.02e-21	78.4	0.573569	0.621527
arac	3.79e-20	3.03e-19	75.2	0.621413	0.6585
docetaxel	1.04e-16	5e-16	74	0.580413	0.608708
cddp	7.14e-17	4.29e-16	72.4	0.582057	0.601654
doxorubicin	4.74e-11	1.42e-10	68.8	0.64033	0.659782
paclitaxel	1.09e-11	3.72e-11	68	0.537057	0.559182
everolimus	7.87e-13	3.15e-12	67.6	0.56338	0.594757
6MP	3.35e-10	8.93e-10	66.8	0.603767	0.627064
epirubicin	2.43e-09	5.82e-09	66.4	0.624619	0.645559
oxaliplatin	6.35e-09	1.39e-08	65.2	0.658879	0.676554
MPA	8.21e-08	1.64e-07	63.6	0.723723	0.732339
hypoxia	5.55e-05	9.52e-05	61.6	0.582043	0.588395
NAPQI	0.0150865	0.0201154	59.6	0.586861	0.597032
arsenic	0.0210981	0.0266502	58.4	0.523396	0.530549
fludarabine	0.173287	0.207945	55.6	0.532279	0.538893
6TG	0.306446	0.334305	52	0.71416	0.717011
gemcitabine	0.963413	0.963413	50.8	0.739817	0.739347
MTX	0.868493	0.906254	50.8	0.582568	0.582606
radiation	0.200691	0.229361	46.8	0.589637	0.582734
rapamycin	0.0148338	0.0201154	44	0.625644	0.620138
carboplatin	0.00993866	0.014908	42.4	0.623186	0.614867
TCN	0.00344646	0.00551433	38.8	0.59518	0.581085
TMZ	2.22e-06	4.09e-06	36.4	0.498811	0.482431
metformin	9.48e-32	2.28e-30	14	0.626026	0.583003

## Sheet: ProGENI-SVR_v_ProGENI-NH-SVR
Drug	p-value	FDR	PIF	baseline_mean	ProGENI_mean
arac	9.50799e-10	7.60639e-09	68	0.647802	0.6585
paclitaxel	5.99587e-11	7.19504e-10	66.8	0.548186	0.559182
fludarabine	4.63738e-06	1.85495e-05	64	0.527099	0.538893
TCN	0.000254297	0.000678126	62.4	0.568574	0.581085
rapamycin	0.000181461	0.000544383	60	0.615187	0.620138
docetaxel	0.012382	0.0185729	59.6	0.60577	0.608708
doxorubicin	0.00138656	0.00302522	59.6	0.655398	0.659782
NAPQI	0.00330406	0.00660813	58	0.590734	0.597032
MPA	0.00602189	0.0111173	56.4	0.729521	0.732339
cddp	0.032978	0.0465572	54	0.599852	0.601654
metformin	0.228081	0.248815	53.6	0.581393	0.583003
everolimus	0.184297	0.210625	50.8	0.591314	0.594757
radiation	0.158349	0.190019	48	0.585982	0.582734
carboplatin	0.510869	0.510869	47.6	0.616517	0.614867
MTX	0.287432	0.299929	47.2	0.583211	0.582606
oxaliplatin	0.047179	0.0629053	44.8	0.678991	0.676554
epirubicin	0.0646728	0.0816919	44.4	0.650005	0.645559
6MP	0.00900059	0.0144009	42.4	0.630721	0.627064
hypoxia	0.00787305	0.0134967	42.4	0.591937	0.588395
cladribine	1.72761e-05	5.92323e-05	40.4	0.629914	0.621527
arsenic	2.891e-06	1.38768e-05	39.2	0.540697	0.530549
6TG	0.00129299	0.00302522	37.2	0.721956	0.717011
TMZ	1.75452e-07	1.05271e-06	36	0.492037	0.482431
gemcitabine	1.29716e-16	3.11318e-15	27.2	0.748237	0.739347
