# Supplementary material for: Knowledge-guided gene prioritization reveals new insights into the mechanisms of chemoresistance
Source: Genome Biol. 2017 Aug 11;18:153. doi: 10.1186/s13059-017-1282-3 (PMC5554409; doi:10.1186/s13059-017-1282-3)
Supplement: Supplementary file 8 — The intersection of the top 500 genes identified for any pair of drugs using ProGENI (or Pearson correlation scheme), averaged over 100 repeats of this procedure based on the LCL dataset. (XLSX 87 kb) [file 13059_2017_1282_MOESM8_ESM.xlsx]

## Sheet: DrugSpecificity_500_ProGENI
	6MP	6TG	MPA	MTX	NAPQI	TCN	TMZ	arac	arsenic	carboplatin	cddp	cladribine	docetaxel	doxorubicin	epirubicin	everolimus	fludarabine	gemcitabine	hypoxia	metformin	oxaliplatin	paclitaxel	radiation	rapamycin
6MP	39.7	43	35.95	40	36.75	34.81	43.96	36.5	38.78	34.58	38.79	36.21	36.88	37.72	35.57	31.9	36.49	32.11	36.69	36.91	35.35	44.62	33.14	33.86
6TG	39.38	27.52	43.54	36.13	38.25	30.33	40.78	35.14	38.3	33.94	42.18	34.69	36.65	35.62	36.3	29.23	34.46	27.84	36.57	37.27	38.29	41.75	33.69	35.69
MPA	34.3	39.56	117.75	29.77	49.13	27.28	29.43	26.78	34.28	28.73	31.32	30.67	39.26	33.84	32.71	30.73	40.56	31.41	46.71	52.27	33.18	32.58	29.37	53.88
MTX	37.35	35.29	30.01	35.76	32.46	38.34	39.55	35.2	34.16	41.64	35.57	36.25	38.59	33.89	34.48	40.44	36.21	38.94	40.16	35.61	40.15	41.13	36.05	31.35
NAPQI	34.22	33.74	46.32	31.32	36.42	31.73	33.33	33.98	34.22	33.58	33.92	34.55	40.77	34.22	34.4	31.99	37.04	33.87	37.07	36.42	33.79	36.98	34.24	35.16
TCN	34.9	34.18	25.93	38.42	32.02	35.99	45.07	39.9	36.09	51.43	75.27	33.29	31.61	36.17	36.87	38.65	35.3	37.77	31.63	30.6	49.98	35.65	32.86	32.59
TMZ	42.12	41.61	29.4	38.97	33.63	45.3	37.42	43.35	40.41	46.46	39.89	34.05	37.1	34.1	35.72	37.46	37.07	39.43	31.8	30.26	44.88	51.02	35.57	31.7
arac	34.66	34.39	26.18	37.37	32.71	40	45.56	39.12	35.27	43.61	39.19	46.38	31.53	33.62	32.72	39.29	38.83	45.77	28.88	29.98	45.18	36.67	41.14	30.93
arsenic	38.14	39.04	35.96	35.76	33.19	35.49	38.46	34.28	35.44	36.04	40.32	35.93	35.03	32.82	32.85	33.29	38.63	32.57	35.62	33.59	42.73	36.27	33.23	32.77
carboplatin	33.37	36.19	29.02	38.75	33.03	42.84	41.94	42.6	36.42	44.24	40.63	35.27	36.88	33.31	30.87	37.79	35.12	40.26	30.95	30.49	55.08	41.62	36.94	30.28
cddp	36.8	39.91	31.03	33.29	36.77	67.48	38.74	36.76	38.4	40.55	38.89	34.1	30.94	37.56	39.8	32.37	33.81	29.47	36.08	32.88	40.36	31.89	31.91	32.11
cladribine	34.9	35.49	31.18	35.82	34.69	34.34	35.62	49.29	35.98	38.25	36.31	45.24	37.01	33.58	34.77	33.27	40	40.24	31.88	32.8	39.79	37.87	34.58	33.21
docetaxel	36.93	37.81	41.75	38.73	41.43	32.04	37.52	31.78	31.9	35.56	30.07	35.62	50.4	33.92	34.5	38.03	36.63	30.24	35.23	32.86	36.25	46.64	32.78	36.68
doxorubicin	37.29	38.79	33.75	34.57	34.13	36.95	34.68	34.29	33.8	34.18	36.29	33.89	34.25	54.34	125.66	36.04	35.33	31	36.14	33.81	35.38	34.72	46.06	38.38
epirubicin	37.8	37.33	33.49	32.98	34.29	36.1	34.25	31.65	33.33	32.74	37.66	34.14	35.07	128.66	51.06	32.11	34.37	32.06	36.93	34.76	37.46	37.88	36.76	36.98
everolimus	31.83	29.29	28.24	39.83	31.82	39.05	37.75	39.06	32.23	42.4	32.44	35.57	38.12	32.28	34.02	35.53	32.71	44.64	29.85	33.55	42.28	36	39.67	30.06
fludarabine	37.66	33.41	40.17	34.32	39.14	35.96	39.81	40.07	37.34	37.15	34.53	39.69	37.34	36	35.08	34.58	36.65	36.36	35.42	40.1	40.26	38.09	33.98	35.67
gemcitabine	32.67	26.94	28.76	38.42	31.32	37.5	39.46	44.53	31.27	47.57	32.02	40.22	30.2	32.73	31.74	42.65	38.59	45.09	31.11	29.01	42.16	34.89	38.26	28.05
hypoxia	35.73	36.85	44.21	40.05	37.9	32.06	31.38	26.33	36.07	31.07	38.5	31.11	36.01	36.47	35.89	31.9	36	31.31	46.55	38.38	34.56	34.84	33.14	38.13
metformin	34.29	34.86	51.18	35.38	39.72	30.28	30.54	30.03	33.61	31.4	32.88	33.16	34.97	31.78	33.04	33.54	39.62	28.86	39.84	39.59	32.49	34.74	33.41	33.98
oxaliplatin	35.36	37.36	31.93	39.7	36.62	44.21	41.09	43.9	38.85	60.52	42.26	37.47	38.02	34.86	37.48	42.78	38.11	40.54	34.92	33.69	68.74	50.78	37.41	30.01
paclitaxel	42.81	42.69	31.85	42.32	38.99	35.32	52.7	36.82	38.77	43.61	31.42	37.56	46.08	36.3	38.63	35.68	38.5	34.51	34.62	33.06	54.13	56.81	34.54	39.22
radiation	33.21	33.37	28.83	34.92	35.5	33.92	36.12	42.65	33.13	37.85	33.08	33.87	32.6	40.48	41.6	37.52	34.23	38.43	33.51	32.18	40.19	35.16	28.58	33.71
rapamycin	34.41	36.11	54.34	31.49	34.42	31.61	32.41	30.17	35.16	29.19	32.68	33.91	37.51	38.98	40.1	31	34.66	28.48	40.28	37.21	31.69	39.91	34.1	40.56
																									Geometric Mean
Rank_column	3	23	1	13	11	11	15	9	12	5	8	2	1	2	2	12	11	2	2	3	1	1	24	2	4.48024
p-value	0.125	0.958333	0.0416667	0.541667	0.458333	0.458333	0.625	0.375	0.5	0.208333	0.333333	0.0833333	0.0416667	0.0833333	0.0833333	0.5	0.458333	0.0833333	0.0833333	0.125	0.0416667	0.0416667	1	0.0833333

## Sheet: DrugSpecificity_500_Pearson
	6MP	6TG	MPA	MTX	NAPQI	TCN	TMZ	arac	arsenic	carboplatin	cddp	cladribine	docetaxel	doxorubicin	epirubicin	everolimus	fludarabine	gemcitabine	hypoxia	metformin	oxaliplatin	paclitaxel	radiation	rapamycin
6MP	31.94	27.41	15.08	18.99	18.57	12.29	25.28	11.91	19.34	9.61	16.27	11.94	25.18	17.34	15.43	9.09	14.89	8.96	12.4	10.55	11.09	25.09	14.45	12.68
6TG	21.65	22.61	18.83	17.4	20.39	12.06	22.9	11.52	21.05	12.57	23.17	11.71	22.11	16.54	17.55	8.18	12.79	8.65	15.6	14.31	21.2	27.08	13.44	13.06
MPA	16.23	19.25	152.65	6.84	21.93	7.44	6.34	10.91	11.37	6.05	9.37	12.51	11.4	10.05	10	6.6	9.39	22.01	29.97	9.46	4.28	12.69	10.88	68.53
MTX	17.37	15.83	7.15	11.91	10.04	14.41	15.54	10.94	12.66	19.46	10.57	15.57	23.5	10.11	10.73	16.46	15	13.79	13.55	19.61	15.93	21.3	11.98	16.58
NAPQI	17.51	20.09	20.23	11.16	31.13	11.21	19.59	12.02	14.07	11.46	19.86	13.74	22.23	14.26	15.28	10.56	12.99	12.23	16.51	11.66	18.17	20.08	15.86	14.61
TCN	13.27	12.41	7.18	13.33	11.58	8.91	17.84	12.06	13.65	14.04	55.52	13.06	10.29	12.83	14.21	14.48	12.3	14.71	9.51	14.01	16.53	13.03	13.22	13.3
TMZ	23.33	26.2	5.48	16.95	21.03	18.52	13.59	11.57	15.49	17.95	15.63	12.39	15.86	19.08	22.95	14.5	13.81	9.99	8.55	11.98	25.05	35.5	12.89	9.06
arac	11.57	11.76	9.1	9.79	9.67	11.53	11.16	16.31	10.82	10.09	18.45	29.79	12.28	7.91	7.77	14.05	16.67	30.24	11.93	9.86	10.53	6.85	15.24	14.95
arsenic	18.43	21.13	11.86	14.73	14.77	12.82	14.95	10.29	13.87	17.2	23.08	14.74	16.47	10.83	10.72	11.66	15.4	9.94	13.04	15.44	20.77	15.35	13.74	10.55
carboplatin	9.33	11.38	7.22	21.17	12.8	13.21	16.39	10.62	15.59	23.8	15.31	12.17	14.23	10.11	10.03	15.21	12.45	9.94	7.84	17.84	33.22	17.11	13.83	11.82
cddp	16.17	22.59	10.48	11.85	20.96	50.76	15.13	14.82	21.83	15.06	26.87	12.79	11.94	22.27	21	10.81	11.71	9.04	17.68	18.34	23.08	14.1	14.1	9.57
cladribine	11.45	10.96	13.66	15.89	13.71	11.81	12.17	31.17	13.28	11.75	11.46	21.42	14.04	14.93	16.84	12.81	19.34	25.69	11.07	15.05	12.15	14.94	14.1	14.13
docetaxel	25.68	23.58	11.16	23.86	26.12	11.18	19.63	12.96	16.27	13.54	12.37	13.54	36.82	10.7	11.64	17.61	14.85	10.21	12.52	16.23	19.67	32.37	18.8	16.72
doxorubicin	17.49	17.97	10.75	10.88	14.97	14.08	20.64	8.3	11.33	9.53	17.25	15.14	10.79	73.26	152.06	11.12	12.68	7.81	11.18	12.18	10.09	11.05	33.53	13.42
epirubicin	15.28	16.35	11.95	11.65	14.54	13.47	22.62	7.93	10.34	10.98	20.93	16.47	12.23	156.34	66.74	9.69	12.55	9.66	12.53	13.02	13	17.74	28.15	15.04
everolimus	9.28	8.48	4.47	16.13	9.53	15.01	13.33	13.96	11.87	14.42	11.67	12.99	16.08	12.69	12.51	17.72	12.75	22.2	11.54	10.01	13.06	10.64	12.79	10.75
fludarabine	14.05	12.57	9.38	14.22	13.53	14.64	13.63	14.6	14.83	13.28	11.67	18.54	12.95	12.11	12.22	13.87	14.99	18	10.76	17.28	13.4	16.04	11.55	14.12
gemcitabine	9.4	8.77	18.19	13.1	12.57	16.77	9.32	28.88	10.26	9.17	8.37	24.57	9.09	8.85	8.69	22.48	20.06	45.44	23.08	14.49	7.96	7.32	14.08	27.24
hypoxia	11.66	14.83	28.5	13.83	15.8	9.45	8.56	11.48	12.79	7.53	17.61	9.95	13.54	14.09	12.55	11.38	10.31	23.67	40.67	23.56	8.18	9.25	21.91	24.12
metformin	10.03	12.1	7.36	19.86	11.58	13.21	11.18	8.82	15.24	16.99	14.57	15.41	18.02	12.95	12.47	10.7	17.34	14.25	20.79	15.76	9.24	11.56	12.57	12.58
oxaliplatin	12.67	21.81	5.86	18.61	19.41	14.84	20.1	11.39	21	37.83	27.97	12.17	20.65	10.71	12.22	14.69	13.58	8.23	9.11	9.89	53.24	36.61	12.76	10.66
paclitaxel	25.63	29.53	15.48	25.28	20.55	13.46	39.52	8.39	15.11	21.73	12.49	14.84	31.64	12.24	15.44	12	16.99	7.15	9.67	10.95	43.05	39.52	12.63	22.83
radiation	15.52	14.42	9.63	12.18	15.05	13.82	12.21	14.71	13.7	15.6	13.98	13.45	17.96	27.75	30.88	13.35	12.97	13.96	19.83	12.46	15.54	12.06	10.52	17.54
rapamycin	13.17	13.26	64.51	15.02	15.45	12.64	9.28	18.16	12.08	11.18	9.65	13.44	14.4	13.09	15.82	12.37	13.76	26.08	22.28	13.43	11	19.35	16.6	41.28
																									Geometric Mean
Rank of diagonal	1	5	1	18	1	23	16	4	12	2	3	3	1	2	2	2	8	1	1	7	1	1	24	2	3.09894
p-value	0.0416667	0.208333	0.0416667	0.75	0.0416667	0.958333	0.666667	0.166667	0.5	0.0833333	0.125	0.125	0.0416667	0.0833333	0.0833333	0.0833333	0.333333	0.0416667	0.0416667	0.291667	0.0416667	0.0416667	1	0.0833333
